# Supplementary material for: Dataset for verification of a vibro-acoustic coupling model and optimized results on sectional geometries of two sealing rubber models
Source: Data Brief. 2020 Jul 18;31:106038. doi: 10.1016/j.dib.2020.106038 (PMC7390845; doi:10.1016/j.dib.2020.106038)
Supplement: Supplementary file 1 [file mmc1.zip]

Archive with 20 entries (20 files):
- Optimization_results/Effects_h1.txt
- Optimization_results/Effects_h2.txt
- Optimization_results/Effects_Lx.txt
- Optimization_results/Effects_Lz.txt
- Optimization_results/S1_Annulus_SoundTransmissionLoss.txt
- Optimization_results/S1_RadiatedSoundPower.txt
- Optimization_results/S2_Annulus_SoundTransmissionLoss.txt
- Optimization_results/S2_RadiatedSoundPower.txt
- Optimization_results/SA_algorithm_process.txt
- Verification/Air_gap_Analytical.mat
- Verification/Air_gap_FEM.txt
- Verification/Coupling_Analytical.mat
- Verification/Coupling_FEM.txt
- Verification/Enclosure_Analytical.mat
- Verification/Enclosure_FEM.txt
- Verification/Modal_frequency_convergence.txt
- Verification/Panel_a_Analytical.mat
- Verification/Panel_a_FEM.txt
- Verification/Panel_b_Analytical.mat
- Verification/Panel_b_FEM.txt
