# Supplementary material for: Dataset for verification of a vibro-acoustic coupling model and optimized results on sectional geometries of two sealing rubber models
Source: Data Brief. 2020 Jul 18;31:106038. doi: 10.1016/j.dib.2020.106038 (PMC7390845; doi:10.1016/j.dib.2020.106038)
Supplement: Supplementary file 1 [file mmc1.zip › Optimization_results/Effects_h1.txt]

Hz	S1-Opt		1.2mm		1.5mm		2.0mm(BaseCase)	2.5mm		3.0mm
800	69.99124998	94.65916652	97.92276685	103.4241679	105.2133845	102.6971798
804.0050063	69.78661627	94.95641676	98.33900252	103.9420802	104.7718914	102.4190789
808.0100125	69.5841451	95.26777143	98.78806925	104.5970358	104.1091494	102.1610925
812.0150188	69.38364814	95.60934376	99.32925427	105.4719844	103.3253292	102.0092331
816.020025	69.18500827	95.99190734	100.0020912	106.4501436	102.4682409	101.8805452
820.0250313	68.98823312	96.4179752	100.8225363	107.1681609	101.6023323	101.591699
824.0300375	68.79354459	96.88496097	101.7972849	107.151309	100.7725327	101.0010189
828.0350438	68.60152956	97.38838916	102.9362641	106.2688784	99.96132704	100.1159192
832.0400501	68.41338611	97.9230716	104.256669	104.8652195	99.11895398	99.05183593
836.0450563	68.23129774	98.48393851	105.7771595	103.3226159	98.22271692	97.92861257
840.0500626	68.05891507	99.06919229	107.4902806	101.8362668	97.2914162	96.82234068
844.0550688	67.90172318	99.68632986	109.2696029	100.469459	96.35957267	95.76906387
848.0600751	67.76658861	100.3556833	110.6515756	99.22979271	95.45491691	94.78110677
852.0650814	67.6591924	101.1047941	110.8206749	98.10683277	94.59276777	93.85941411
856.0700876	67.57876839	101.9579572	109.6004769	97.0866873	93.7790505	93.00048624
860.0750939	67.5136086	102.9311016	107.7599116	96.15722056	93.01457028	92.19994085
864.0801001	67.44433685	104.0317972	105.9098591	95.30996795	92.29817296	91.45441212
868.0851064	67.35480199	105.2560654	104.2596943	94.54100279	91.62872405	90.7627514
872.0901126	67.23959451	106.5747818	102.8494879	93.851255	91.00622474	90.12689432
876.0951189	67.10225548	107.9074195	101.6737389	93.24555503	90.43205548	89.55215842
880.1001252	66.9496026	109.0980676	100.7126942	92.72855704	89.90784426	89.04599282
884.1051314	66.78788941	109.9414289	99.92939521	92.29616971	89.43255076	88.61382633
888.1101377	66.62158666	110.2766504	99.26373686	91.92640201	88.99930076	88.25222635
892.1151439	66.4535083	110.0432546	98.64421052	91.58086455	88.59625432	87.94347452
896.1201502	66.28528792	109.2703579	98.01562984	91.22198001	88.21326899	87.65741961
900.1251564	66.11780894	108.0954077	97.35734112	90.83074852	87.84795473	87.36197127
904.1301627	65.95150502	106.7304924	96.67694151	90.40850573	87.50383231	87.03606979
908.135169	65.78654934	105.3583656	95.99248848	89.96684005	87.18219346	86.67535333
912.1401752	65.62296873	104.0814501	95.31999137	89.51819151	86.87561837	86.28756933
916.1451815	65.46071129	102.9334602	94.66952172	89.07181241	86.56987678	85.88438924
920.1501877	65.29968716	101.9044541	94.04592671	88.63338179	86.25261035	85.47603413
924.155194	65.13979445	100.9634895	93.45066331	88.20590261	85.91963483	85.06960071
928.1602003	64.98093853	100.0796293	92.88336111	87.79069258	85.57404387	84.66936412
932.1652065	64.82305029	99.2350563	92.34287668	87.38813196	85.22185379	84.27762197
936.1702128	64.66610833	98.42518398	91.82796478	86.99816855	84.8687354	83.8954684
940.175219	64.51017077	97.65178309	91.33773192	86.62066312	84.51884136	83.52336459
944.1802253	64.35542389	96.91734739	90.87198845	86.25565676	84.17487399	83.16154229
948.1852315	64.20225705	96.22302722	90.43153596	85.90362277	83.83856173	82.81031201
952.1902378	64.05137582	95.56874885	90.01830376	85.56574074	83.51115949	82.47033695
956.1952441	63.9039624	94.95400021	89.63506242	85.24418394	83.19386063	82.14290823
960.2002503	63.76187573	94.37853403	89.28430105	84.94230615	82.88808338	81.83020555
964.2052566	63.62782801	93.84265336	88.96615764	84.66440754	82.59554905	81.53542873
968.2102628	63.50534782	93.34679114	88.67640035	84.41451235	82.31797339	81.26253627
972.2152691	63.39814808	92.89017566	88.40635402	84.19372014	82.05621235	81.01525415
976.2202753	63.30846549	92.46904448	88.14525947	83.99698358	81.80913987	80.79533119
980.2252816	63.23457757	92.07608504	87.88319905	83.81228697	81.57334281	80.60077956
984.2302879	63.16926747	91.70267421	87.6131671	83.62478115	81.34469334	80.42515905
988.2352941	63.10168148	91.34251595	87.33223591	83.42344609	81.12099776	80.25825095
992.2403004	63.02219365	90.99296891	87.04140342	83.20461849	80.90335262	80.08817454
996.2453066	62.92625111	90.65287315	86.74404421	82.97058169	80.69498721	79.90496096
1000.250313	62.8144445	90.31971747	86.4440649	82.72615302	80.49841839	79.7037839
1004.255319	62.69015333	89.9893219	86.14476007	82.47613159	80.31261839	79.48536141
1008.260325	62.55728189	89.65798722	85.8484709	82.22423668	80.13214759	79.25376735
1012.265332	62.41909911	89.32442001	85.55669724	81.97299054	79.94939565	79.01388728
1016.270338	62.27795335	88.98971667	85.27035581	81.72396351	79.75839482	78.76991953
1020.275344	62.13538752	88.65612016	84.9900381	81.47807423	79.55704666	78.52492331
1024.28035	61.99235481	88.32588083	84.716229	81.23583972	79.34661755	78.28092046
1028.285357	61.84941284	88.00073034	84.44948995	80.99756207	79.12995548	78.03916861
1032.290363	61.70686695	87.68182416	84.19061368	80.76346833	78.910034	77.80043044
1036.295369	61.56486705	87.36989224	83.94073476	80.53382585	78.68929079	77.5651901
1040.300375	61.4234707	87.06544018	83.70133155	80.3090525	78.46952798	77.33382046
1044.305382	61.28268378	86.76894259	83.47399442	80.08983606	78.25205939	77.10671926
1048.310388	61.14248746	86.48101777	83.25983415	79.87726538	78.03791828	76.88443072
1052.315394	61.00285715	86.2025805	83.05861891	79.67295095	77.82804502	76.66775868
1056.320401	60.86377795	85.93494727	82.86819426	79.4790587	77.62341504	76.45785649
1060.325407	60.72525964	85.67981787	82.68494307	79.29809522	77.42505987	76.25624425
1064.330413	60.58735412	85.43899594	82.50523574	79.13221263	77.23391143	76.0646674
1068.335419	60.4501784	85.21371016	82.32662644	78.98192445	77.05042785	75.88472671
1072.340426	60.31394651	85.00360065	82.14776275	78.84467338	76.87412733	75.71736252
1076.345432	60.17901465	84.80587292	81.96750383	78.71444585	76.70342881	75.56251673
1080.350438	60.045944	84.61540169	81.78450088	78.58345222	76.53621059	75.41924636
1084.355444	59.91558424	84.4260995	81.59764971	78.44512475	76.37092892	75.28597198
1088.360451	59.78917453	84.23286978	81.40671263	78.29623385	76.20751812	75.16018972
1092.365457	59.66844053	84.03297563	81.2124073	78.13689545	76.04746837	75.0378073
1096.370463	59.55562753	83.82617061	81.01600736	77.96921225	75.89313854	74.9133203
1100.375469	59.4533421	83.61387421	80.81887803	77.7958604	75.74665072	74.78143835
1104.380476	59.3640022	83.39813923	80.62220388	77.61925215	75.60866237	74.6390104
1108.385482	59.28872752	83.18093222	80.42691868	77.44124032	75.47745647	74.4856983
1112.390488	59.22584717	82.9638197	80.23375331	77.26312361	75.3490425	74.3232327
1116.395494	59.16991525	82.74792638	80.04332991	77.08576305	75.21857609	74.15419151
1120.400501	59.1125302	82.53401571	79.85626387	76.90971342	75.08229357	73.98109059
1124.405507	59.04520737	82.32260253	79.67325423	76.7353356	74.93863193	73.80597049
1128.410513	58.96252435	82.11406005	79.49514222	76.56288539	74.7880527	73.63032755
1132.415519	58.86333082	81.90871269	79.32290014	76.39258436	74.63215723	73.45520286
1136.420526	58.74972986	81.70691742	79.15749051	76.22468166	74.47284756	73.28131416
1140.425532	58.62522988	81.50913768	78.99954257	76.05951414	74.31185196	73.10918119
1144.430538	58.49332978	81.3160079	78.84889161	75.89757069	74.15057443	72.93923178
1148.435544	58.35686789	81.12837359	78.70423248	75.73956104	73.9901243	72.77188977
1152.440551	58.21790946	80.94727031	78.56327175	75.58647953	73.83141232	72.60764783
1156.445557	58.0778796	80.77378236	78.42350786	75.43963272	73.67524764	72.44712231
1160.450563	57.93776231	80.60872685	78.28319997	75.30056685	73.52239639	72.29107509
1164.455569	57.79829394	80.45219087	78.14185363	75.17079601	73.37356761	72.14037309
1168.460576	57.66014069	80.30311653	77.99997121	75.05124505	73.22929695	71.99585318
1172.465582	57.52408194	80.15924271	77.85835411	74.9414714	73.08973632	71.8580982
1176.470588	57.39124361	80.01755718	77.71741732	74.83904553	72.95445072	71.72722894
1180.475594	57.26346115	79.87505683	77.57686869	74.73969881	72.82241889	71.60291005
1184.480601	57.14392435	79.72943976	77.43588317	74.63851043	72.69237885	71.48468295
1188.485607	57.03841712	79.57948273	77.29360022	74.53153973	72.56339803	71.37242121
1192.490613	56.95782131	79.42504626	77.14957019	74.41685955	72.43532951	71.26645384
1196.49562	56.92328449	79.2667878	77.00389176	74.29451745	72.30891506	71.1670669
1200.500626	56.97648255	79.10576184	76.85707639	74.16580539	72.18556686	71.07357552
1204.505632	57.19522992	78.94308425	76.70983007	74.03246316	72.06697856	70.98358368
1208.510638	57.68488618	78.77974006	76.56289356	73.89615505	71.95464302	70.89310971
1212.515645	58.39827667	78.61652043	76.4169762	73.75824277	71.84928221	70.79774858
1216.520651	58.79357142	78.45403813	76.27275849	73.61974882	71.75027542	70.69420771
1220.525657	58.47768022	78.29277798	76.13092594	73.48140703	71.65537389	70.58122388
1224.530663	57.86974427	78.13315648	75.99220004	73.34373852	71.56106732	70.45945319
1228.53567	57.31707953	77.97557867	75.85733362	73.20712536	71.46363964	70.33071749
1232.540676	56.87992357	77.82048589	75.72703411	73.07187402	71.36038017	70.1972091
1236.545682	56.53368442	77.6683865	75.60178491	72.93826909	71.25024164	70.06098242
1240.550688	56.24890077	77.51985463	75.48157796	72.80662126	71.13370898	69.92375389
1244.555695	56.00418562	77.3754732	75.36566429	72.67731355	71.01220604	69.78690254
1248.560701	55.78501729	77.23569757	75.25252214	72.55084886	70.88749185	69.65156555
1252.565707	55.58127344	77.1006444	75.14019482	72.42789894	70.7612808	69.5187652
1256.570713	55.3855732	76.96988009	75.02690304	72.30934942	70.63509635	69.38953881
1260.57572	55.1924644	76.84236036	74.91159351	72.19632493	70.51027321	69.26506132
1264.580726	54.99819909	76.71665326	74.79413219	72.0901605	70.3880209	69.14675366
1268.585732	54.80078028	76.59139557	74.67513034	71.99226365	70.26948663	69.0363644
1272.590738	54.59993403	76.46572156	74.55559214	71.90379825	70.15577538	68.93600408
1276.595745	54.39675099	76.33940005	74.43655926	71.82515665	70.04790384	68.84811801
1280.600751	54.19300125	76.212635	74.31882509	71.75532012	69.94670079	68.77543135
1284.605757	53.99039498	76.08570021	74.20274022	71.69143212	69.85273547	68.72100945
1288.610763	53.79009288	75.9586382	74.08814827	71.62903863	69.76643146	68.68869305
1292.61577	53.59256708	75.83118015	73.97450401	71.56318581	69.68851689	68.68413428
1296.620776	53.39771117	75.70289978	73.8611592	71.48992733	69.62081289	68.71635505
1300.625782	53.20504188	75.57347019	73.74768983	71.40739163	69.56718224	68.79931423
1304.630788	53.01388514	75.44285168	73.63410823	71.31590455	69.53445886	68.95266396
1308.635795	52.82350647	75.31132907	73.52090078	71.21737921	69.53335226	69.2006399
1312.640801	52.63318614	75.17943856	73.40895232	71.11454161	69.57940549	69.56766026
1316.645807	52.44225453	75.04786976	73.29945333	71.010413	69.69382899	70.06911447
1320.650814	52.25010306	74.91739981	73.19384405	70.90818112	69.90332006	70.69704261
1324.65582	52.0561823	74.78887017	73.09379149	70.81144125	70.23679222	71.40288282
1328.660826	51.85999441	74.6631873	73.00115504	70.72480677	70.71561743	72.08120503
1332.665832	51.66108379	74.54131528	72.91787607	70.65501736	71.33374059	72.56256586
1336.670839	51.45902827	74.42422384	72.84573058	70.6128843	72.02700718	72.64543284
1340.675845	51.25343155	74.31275712	72.7859373	70.61667618	72.64182236	72.21047816
1344.680851	51.04391758	74.20741342	72.73874688	70.69749781	72.94411973	71.34579864
1348.685857	50.83012705	74.10808776	72.70331869	70.90459673	72.74010427	70.29977193
1352.690864	50.61171615	74.01392113	72.67825768	71.29420899	72.05664376	69.30584494
1356.69587	50.38835828	73.92344367	72.66294856	71.84635766	71.13233655	68.48406113
1360.700876	50.15974899	73.83509541	72.6593826	72.29494106	70.21784465	67.85421528
1364.705882	49.92561528	73.74797715	72.6739284	72.27221507	69.44935323	67.38596136
1368.710889	49.6857305	73.66253689	72.71852866	71.84253316	68.8563943	67.03693251
1372.715895	49.43993639	73.5810069	72.81009377	71.31862471	68.41425323	66.7702001
1376.720901	49.18817436	73.50765228	72.96292118	70.85803004	68.08400884	66.55856907
1380.725907	48.93052765	73.44898985	73.16013368	70.48385699	67.83095896	66.38349893
1384.730914	48.66727499	73.41385977	73.29987862	70.17913297	67.62939795	66.23278259
1388.73592	48.39895299	73.41229149	73.21675189	69.9234667	67.46179826	66.09847939
1392.740926	48.1264173	73.45000845	72.88380522	69.70093328	67.31664408	65.97541633
1396.745932	47.85087918	73.51351815	72.45693834	69.50027641	67.18646716	65.86018818
1400.750939	47.57387523	73.55040213	72.06538529	69.31389654	67.06642385	65.75051763
1404.755945	47.2971091	73.48374975	71.74360094	69.13703955	66.95335572	65.64485874
1408.760951	47.02210643	73.28541262	71.48272263	68.96725423	66.84519673	65.54215982
1412.765957	46.74968335	73.00751071	71.26662633	68.80388467	66.74060392	65.44172497
1416.770964	46.47936885	72.71878552	71.08224837	68.64741538	66.63872134	65.34312763
1420.77597	46.20908843	72.45560946	70.92043787	68.49870639	66.53901974	65.24614394
1424.780976	45.93544541	72.22575565	70.77488984	68.35834467	66.44118236	65.15069185
1428.785982	45.65467871	72.02478231	70.6411667	68.22631869	66.34502498	65.05677619
1432.790989	45.36395683	71.84557207	70.51607226	68.10203327	66.25044378	64.9644439
1436.795995	45.06246169	71.68178109	70.39726914	67.9845203	66.15738388	64.87374945
1440.801001	44.75192445	71.52857727	70.28302807	67.87267954	66.06581974	64.78472482
1444.806008	44.43666882	71.3825004	70.17205281	67.76545545	65.9757394	64.6973468
1448.811014	44.12345057	71.24115267	70.06336037	67.66193104	65.88712609	64.61149722
1452.81602	43.82136211	71.10293338	69.95620963	67.56135804	65.79993339	64.52691919
1456.821026	43.541926	70.96684582	69.85007063	67.46315043	65.71405313	64.44318327
1460.826033	43.29936392	70.83234472	69.74461844	67.36686215	65.62928052	64.35968873
1464.831039	43.11093486	70.6991924	69.63972637	67.27216112	65.54528913	64.27572625
1468.836045	42.99716796	70.56731885	69.53543489	67.17880568	65.46163496	64.19060756
1472.841051	42.98174246	70.43670538	69.43189025	67.0866255	65.37780739	64.10382649
1476.846058	43.09069516	70.30731283	69.32926978	66.9955074	65.29332615	64.01518249
1480.851064	43.35062228	70.17905713	69.22772145	66.90538538	65.20785358	63.92480798
1484.85607	43.78571199	70.05181735	69.1273343	66.81623443	65.12127252	63.8330944
1488.861076	44.41390642	69.92545726	69.02813848	66.728067	65.03369458	63.74056482
1492.866083	45.24315583	69.79984674	68.93012268	66.64093142	64.94540324	63.64775371
1496.871089	46.26914264	69.67487741	68.83325584	66.55491097	64.85676742	63.55512935
1500.876095	47.47548297	69.5504715	68.73750544	66.4701219	64.76816414	63.46306284
1504.881101	48.83629257	69.42658495	68.64284897	66.38670786	64.67992925	63.37182902
1508.886108	50.31992307	69.30320552	68.5492782	66.30482701	64.59233563	63.28162113
1512.891114	51.89240958	69.1803458	68.45679617	66.22462755	64.50558752	63.19256587
1516.89612	53.51971512	69.05803038	68.36540726	66.14620815	64.41981948	63.10473108
1520.901126	55.16862939	68.93627772	68.27510163	66.06956434	64.33509284	63.0181243
1524.906133	56.80671016	68.81507933	68.18583765	65.99453104	64.25138953	62.93268573
1528.911139	58.40185568	68.69438312	68.09752969	65.920744	64.16860944	62.84828395
1532.916145	59.92208337	68.57408919	68.01005042	65.84764939	64.08658094	62.76472499
1536.921151	61.33596193	68.45406197	67.92325292	65.77457957	64.00509043	62.68178071
1540.926158	62.61392127	68.33415147	67.83700822	65.70088141	63.92392673	62.59923215
1544.931164	63.7303427	68.21420635	67.75124309	65.62604903	63.84292544	62.51691274
1548.93617	64.6659781	68.09406293	67.66596084	65.54980689	63.76199728	62.43473555
1552.941176	65.41001487	67.97351096	67.58123524	65.47211739	63.68113354	62.35269775
1556.946183	65.96114097	67.85225726	67.49717914	65.39312773	63.60039337	62.27086749
1560.951189	66.32727959	67.72991739	67.41389657	65.31309171	63.5198839	62.18936405
1564.956195	66.52409838	67.60605277	67.33142981	65.23229846	63.43974246	62.10834044
1568.961202	66.572738	67.4802434	67.24971506	65.1510236	63.36012522	62.02797271
1572.966208	66.49730852	67.35216299	67.16856175	65.06950391	63.2812023	61.94845555
1576.971214	66.32258944	67.22162307	67.08766878	64.98792946	63.20315671	61.87000143
1580.97622	66.07217772	67.08857288	67.00667927	64.906446	63.12618352	61.79283927
1584.981227	65.76717939	66.95306554	66.92525732	64.82516226	63.05048536	61.71720801
1588.986233	65.4254504	66.81521192	66.84315708	64.74415854	62.9762596	61.64334004
1592.991239	65.06132842	66.67513964	66.76025922	64.66349508	62.90367385	61.57143017
1596.996245	64.6857472	66.53296553	66.67656791	64.58321946	62.83282767	61.50158826
1601.001252	64.30660697	66.38878185	66.59218014	64.50337304	62.76370475	61.43378045
1605.006258	63.92929232	66.24265303	66.50724584	64.42399659	62.69612769	61.36777426
1609.011264	63.55725978	66.09461886	66.42193349	64.34513539	62.62973666	61.30311347
1613.01627	63.19262977	65.94470118	66.33640724	64.26684405	62.56401344	61.23914902
1617.021277	62.83671277	65.79291206	66.25081572	64.18919116	62.49835872	61.17513506
1621.026283	62.49040157	65.6392625	66.16528928	64.1122638	62.43220404	61.11036738
1625.031289	62.15439379	65.48377083	66.07994237	64.03617144	62.36511916	61.0443154
1629.036295	61.82925961	65.3264701	65.99487809	63.96104831	62.29687594	60.97670007
1633.041302	61.51540707	65.16741349	65.91019302	63.88705297	62.22745344	60.90749866
1637.046308	61.21300728	65.00667565	65.82598092	63.8143623	62.15699561	60.83689131
1641.051314	60.92193067	64.84434701	65.74233404	63.74315712	62.08574693	60.76518076
1645.05632	60.64173005	64.68051739	65.6593413	63.67359625	62.01398834	60.69271372
1649.061327	60.37168993	64.51524511	65.57708299	63.60577769	61.94198541	60.61981868
1653.066333	60.11094037	64.34851064	65.49562264	63.53969089	61.86995189	60.54676371
1657.071339	59.85860713	64.18016015	65.4149987	63.47517107	61.79802809	60.47373268
1661.076345	59.61395101	64.0098533	65.33521976	63.41187486	61.72627372	60.40081843
1665.081352	59.3764532	63.83703817	65.25626735	63.34929694	61.65467592	60.32803215
1669.086358	59.145829	63.66097511	65.17810647	63.28683571	61.58317129	60.25532734
1673.091364	58.92198253	63.4808163	65.10069881	63.22389406	61.5116767	60.18263218
1677.09637	58.70492994	63.29572238	65.0240092	63.15998143	61.4401197	60.10988128
1681.101377	58.49471678	63.10497862	64.94799704	63.0947822	61.36845978	60.03703772
1685.106383	58.29134397	62.90807365	64.87259237	63.02817266	61.29669642	59.96410155
1689.111389	58.09470863	62.70472518	64.79766622	62.96019342	61.22486584	59.89110666
1693.116395	57.90456457	62.49486137	64.72301164	62.89099776	61.15303157	59.81811151
1697.121402	57.72050979	62.278581	64.64835018	62.82079772	61.08127445	59.74518894
1701.126408	57.54200978	62.0561153	64.57336739	62.74982089	61.00968509	59.67241852
1705.131414	57.36845897	61.82780588	64.49776648	62.67828249	60.93836005	59.59988259
1709.136421	57.19926832	61.59410467	64.42131957	62.60637087	60.86740137	59.52766555
1713.141427	57.03395395	61.35559625	64.3438982	62.53424285	60.79691837	59.45585579
1717.146433	56.87219951	61.11304053	64.26547634	62.46202493	60.7270306	59.38454905
1721.151439	56.71387679	60.86743449	64.18611154	62.38981737	60.6578706	59.31385271
1725.156446	56.55902753	60.62009189	64.10591595	62.31769959	60.58958513	59.24388997
1729.161452	56.40782067	60.37274067	64.02502788	62.24573554	60.52233305	59.17480319
1733.166458	56.26050072	60.12763704	63.94359013	62.17397883	60.45627783	59.10675512
1737.171464	56.11733627	59.88769289	63.86173654	62.1024774	60.39157248	59.03992629
1741.176471	55.9785701	59.65660874	63.77958584	62.03127772	60.32833562	58.97450638
1745.181477	55.84436817	59.43899664	63.69724043	61.96042878	60.26661957	58.91067704
1749.186483	55.71476634	59.24046728	63.61478841	61.8899858	60.20637572	58.84858441
1753.191489	55.58961914	59.06764354	63.53230715	61.82001377	60.14742738	58.78830214
1757.196496	55.46856397	58.92805305	63.44986754	61.75059071	60.08946377	58.72978997
1761.201502	55.3510189	58.82985316	63.36753828	61.68181044	60.03206579	58.67285929
1765.206508	55.23622938	58.78136107	63.28538996	61.6137841	59.97476399	58.61716101
1769.211514	55.12336352	58.79040701	63.20349843	61.54663955	59.9171144	58.56220944
1773.216521	55.0116342	58.86359177	63.12194721	61.48051722	59.85876849	58.50744484
1777.221527	54.90041156	59.00558717	63.0408284	61.41556054	59.79951533	58.45232031
1781.226533	54.78929264	59.21863403	62.96024132	61.35189925	59.739287	58.39638598
1785.231539	54.6781146	59.50234837	62.88028823	61.28962489	59.67813272	58.33934348
1789.236546	54.5669204	59.85386002	62.80106648	61.22876012	59.61617574	58.28105752
1793.241552	54.4558992	60.26822276	62.7226571	61.16922759	59.55356821	58.22152961
1797.246558	54.34532351	60.73898824	62.64511056	61.11082805	59.4904545	58.16085133
1801.251564	54.23549714	61.25883071	62.56843129	61.0532395	59.4269489	58.0991565
1805.256571	54.12671859	61.82013004	62.49256333	60.9960452	59.36312842	58.03658571
1809.261577	54.01925807	62.4154487	62.41737985	60.93878862	59.29903835	57.97326811
1813.266583	53.91334323	63.03786805	62.34267968	60.88104137	59.23470503	57.90931758
1817.271589	53.80914886	63.68117665	62.26819453	60.82246374	59.17015005	57.84483695
1821.276596	53.70678709	64.33992484	62.19360936	60.76284072	59.10540079	57.77992359
1825.281602	53.60629757	65.00937318	62.11859564	60.70208752	59.04049536	57.71467266
1829.286608	53.50763975	65.68536647	62.0428512	60.64023017	58.97548249	57.64917712
1833.291615	53.41069183	66.36416282	61.96613661	60.57737314	58.91041843	57.58352571
1837.296621	53.31526135	67.04224096	61.888298	60.51366535	58.84536323	57.51780049
1841.301627	53.22110955	67.71610261	61.8092715	60.44927196	58.78037766	57.45207504
1845.306633	53.1279863	68.38208133	61.72907148	60.38435483	58.71552172	57.38641395
1849.31164	53.03566733	69.03616625	61.64776926	60.31906109	58.65085456	57.32087338
1853.316646	52.94398396	69.67384831	61.56546981	60.25351817	58.58643555	57.25550255
1857.321652	52.85283834	70.28999943	61.48229162	60.18783302	58.52232625	57.19034577
1861.326658	52.76220331	70.87880249	61.3983523	60.12209381	58.45859283	57.12544482
1865.331665	52.67211124	71.43376156	61.31375992	60.05637291	58.39530864	57.06084146
1869.336671	52.58263771	71.94783315	61.22860913	59.99073023	58.33255668	56.99658005
1873.341677	52.49388582	72.41372031	61.14298053	59.92521672	58.27043139	56.93271026
1877.346683	52.40597377	72.82434865	61.05694221	59.85987757	58.20903933	56.86928974
1881.35169	52.31902682	73.17349601	60.97055231	59.79475534	58.14849779	56.80638688
1885.356696	52.23317255	73.45648417	60.8838622	59.72989277	58.08893031	56.74408332
1889.361702	52.14853814	73.6707924	60.79691978	59.66533552	58.03045799	56.68247606
1893.366708	52.06524785	73.81644338	60.70977277	59.6011347	57.97318553	56.62167864
1897.371715	51.98341942	73.89605834	60.62247189	59.53734925	57.91718221	56.56182068
1901.376721	51.90315841	73.91456413	60.53507363	59.47404796	57.86245942	56.50304464
1905.381727	51.82455033	73.87862682	60.4476426	59.41131096	57.80894918	56.44549858
1909.386733	51.74765181	73.79594669	60.36025292	59.34923005	57.75649041	56.38932349
1913.39174	51.67248281	73.67455822	60.27298816	59.28790732	57.70483009	56.33463436
1917.396746	51.59902265	73.52224483	60.18593898	59.22745109	57.65364407	56.28149547
1921.401752	51.52721175	73.34612394	60.09919746	59.16796809	57.60257565	56.22989263
1925.406758	51.45695865	73.15240824	60.0128472	59.10955111	57.5512831	56.17970817
1929.411765	51.38814874	72.94631732	59.92694878	59.05226197	57.49948273	56.13070691
1933.416771	51.32064947	72.73209962	59.84152105	58.99611126	57.44697594	56.08254118
1937.421777	51.25430833	72.51312385	59.75652102	58.94103832	57.39365522	56.03477924
1941.426783	51.18894429	72.29200427	59.67182701	58.88689721	57.33949214	55.9869538
1945.43179	51.12433888	72.07073288	59.58723127	58.83345523	57.28451525	55.93861977
1949.436796	51.06023553	71.85080162	59.50244781	58.78040867	57.22878688	55.88940656
1953.441802	50.99635339	71.63330719	59.41713731	58.72741546	57.17238486	55.83905267
1957.446809	50.93241563	71.4190386	59.3309452	58.67413843	57.11539152	55.78741747
1961.451815	50.86818476	71.20854995	59.24354372	58.62028772	57.05788886	55.73447236
1965.456821	50.80349389	71.00222089	59.15466696	58.56565181	56.99995724	55.68027847
1969.461827	50.73826474	70.8003049	59.06413075	58.51011069	56.94167529	55.62495881
1973.466834	50.67250863	70.60296479	58.97183538	58.45363157	56.88311952	55.56867141
1977.47184	50.60631294	70.41029563	58.87775432	58.39625224	56.82436324	55.51158708
1981.476846	50.53981879	70.22233788	58.78191529	58.33805918	56.76547533	55.45387335
1985.481852	50.47319604	70.03908502	58.68437966	58.27916605	56.70651912	55.39568446
1989.486859	50.40661994	69.86048989	58.58522444	58.21969633	56.64755196	55.33715618
1993.491865	50.34025137	69.68647209	58.48452887	58.15977111	56.58862531	55.27840416
1997.496871	50.27422127	69.5169258	58.38236583	58.09950173	56.52978557	55.2195247
2001.501877	50.2086194	69.35172575	58.27879729	58.03898638	56.47107524	55.16059669
2005.506884	50.14348772	69.19072924	58.17387278	57.97830936	56.41253451	55.10168433
2009.51189	50.07881941	69.03377451	58.06762997	57.91754189	56.35420291	55.04283986
2013.516896	50.01456448	68.88067795	57.96009638	57.85674402	56.29612118	54.9841063
2017.521902	49.95064184	68.73123427	57.85129188	57.79596678	56.23833301	54.92551999
2021.526909	49.88695613	68.58522269	57.74123147	57.73525458	56.18088687	54.86711286
2025.531915	49.82341589	68.4424193	57.62992825	57.67464744	56.12383765	54.80891451
2029.536921	49.75994903	68.30261289	57.51739638	57.61418324	56.06724802	54.75095412
2033.541927	49.69651264	68.16561914	57.40365386	57.55389977	56.01118935	54.69326224
2037.546934	49.63309595	68.03128889	57.28872512	57.49383665	55.95574176	54.63587249
2041.55194	49.5697176	67.8995083	57.17264297	57.43403718	55.90099299	54.57882321
2045.556946	49.50641949	67.77019168	57.05544966	57.37454989	55.84703528	54.52215909
2049.561952	49.44325945	67.64327051	56.93719634	57.31542995	55.79395987	54.4659327
2053.566959	49.38030476	67.51868256	56.81794024	57.25674003	55.74184836	54.4102059
2057.571965	49.31762727	67.39636462	56.69773882	57.19855049	55.69076091	54.35505092
2061.576971	49.25530045	67.27625056	56.57663991	57.14093839	55.64072183	54.30055088
2065.581977	49.1933981	67.15827403	56.45466814	57.08398497	55.59170434	54.24679934
2069.586984	49.13199415	67.04237373	56.33180814	57.02777077	55.54361783	54.19389841
2073.59199	49.07116318	66.92849792	56.20798723	56.97236819	55.49630148	54.14195469
2077.596996	49.01098111	66.81660602	56.08306143	56.91783108	55.4495284	54.09107243
2081.602003	48.95152552	66.70666582	55.95680973	56.8641819	55.40302195	54.04134329
2085.607009	48.89287537	66.59864734	55.82894058	56.81139811	55.35648277	53.99283261
2089.612015	48.83510966	66.49251517	55.69911211	56.7594003	55.30962114	53.94556283
2093.617021	48.77830482	66.38822202	55.56696327	56.70804604	55.26218728	53.89949595
2097.622028	48.72253084	66.2857058	55.43214987	56.6571327	55.21399318	53.85451841
2101.627034	48.66784628	66.18489151	55.2943779	56.60641161	55.16492229	53.81043264
2105.63204	48.61429288	66.08569761	55.15342808	56.55561224	55.11492782	53.76695986
2109.637046	48.5618904	65.98804462	55.00916915	56.50447203	55.06402263	53.7237569
2113.642053	48.51063286	65.89186307	54.86156072	56.4527652	55.012265	53.68044657
2117.647059	48.46048638	65.7970977	54.71064919	56.40032407	54.95974377	53.63665688
2121.652065	48.41138842	65.70370624	54.55656079	56.347049	54.906565	53.59206115
2125.657071	48.36324748	65.61165298	54.39949546	56.29290692	54.85284132	53.54641019
2129.662078	48.31594179	65.520899	54.23972408	56.23792105	54.79868421	53.49955035
2133.667084	48.26931694	65.43139213	54.07759084	56.18215615	54.74419887	53.45142535
2137.67209	48.2231838	65.34305979	53.91352129	56.12570301	54.68948135	53.40206455
2141.677096	48.1773199	65.25580746	53.74803639	56.06866498	54.63461751	53.35156287
2145.682103	48.13147783	65.16952341	53.5817726	56.01114773	54.57968309	53.30005804
2149.687109	48.0854023	65.08408919	53.41550796	55.9532525	54.52474479	53.24770968
2153.692115	48.03885429	64.99939288	53.2501941	55.89507229	54.46986173	53.19468274
2157.697121	47.99163742	64.91534172	53.08699408	55.83669038	54.41508728	53.14113602
2161.702128	47.94362	64.83187101	52.92732591	55.77818042	54.36047095	53.08721539
2165.707134	47.89474753	64.74894728	52.77291084	55.71960752	54.30606027	53.03305083
2169.71214	47.84504357	64.66656591	52.62582506	55.66102985	54.25190275	52.97875605
2173.717146	47.79460026	64.58474429	52.4885519	55.60250056	54.19804765	52.92442979
2177.722153	47.74356242	64.5035127	52.36402994	55.54406978	54.14454781	52.87015816
2181.727159	47.69210942	64.42290507	52.25568981	55.48578665	54.09146129	52.81601735
2185.732165	47.64043828	64.34295111	52.16746975	55.42770121	54.03885302	52.76207656
2189.737171	47.58874995	64.26367134	52.10379682	55.36986634	53.98679622	52.70840087
2193.742178	47.53723913	64.18507544	52.06951843	55.31233946	53.93537354	52.65505409
2197.747184	47.48608724	64.10716385	52.06976932	55.25518417	53.88467779	52.60210142
2201.75219	47.43545755	64.02993214	52.10976274	55.19847158	53.83481188	52.54961221
2205.757196	47.38549163	63.95337658	52.19450489	55.14228127	53.78588771	52.49766248
2209.762203	47.33630658	63.87749966	52.32844789	55.08670158	53.7380234	52.44633764
2213.767209	47.28799322	63.80231399	52.51511594	55.031829	53.69133842	52.39573513
2217.772215	47.24061584	63.72784382	52.7567578	54.97776607	53.64594587	52.34596712
2221.777222	47.19421498	63.65412381	53.05408487	54.92461753	53.60194164	52.29716324
2225.782228	47.14881474	63.58119547	53.40614397	54.87248385	53.55939026	52.24947323
2229.787234	47.10443603	63.50910192	53.81034389	54.82145219	53.51830821	52.20306949
2233.79224	47.06111617	63.43788162	54.26261556	54.77158432	53.47864641	52.15814933
2237.797247	47.01893429	63.367562	54.75765144	54.72290247	53.44027508	52.11493672
2241.802253	46.97804077	63.2981538	55.28915496	54.67537454	53.40297492	52.07368351
2245.807259	46.93868908	63.22964665	55.85004068	54.62890148	53.36643932	52.03466962
2249.812265	46.9012691	63.16200668	56.43255671	54.58331025	53.33029067	51.99820195
2253.817272	46.86634349	63.09517654	57.02834263	54.53835619	53.2941113	51.96461149
2257.822278	46.83469113	63.02907779	57.62847889	54.4937371	53.25748549	51.93424758
2261.827284	46.80736469	62.96361565	58.22361788	54.449119	53.22004533	51.90746834
2265.83229	46.78577241	62.89868558	58.80430078	54.40417012	53.18151173	51.8846259
2269.837297	46.77179741	62.83418091	59.36153917	54.35859709	53.14172316	51.86604553
2273.842303	46.76797307	62.77000093	59.88765919	54.31217636	53.10064819	51.85199937
2277.847309	46.77773957	62.70605813	60.37727223	54.26477534	53.05838306	51.84267745
2281.852315	46.80581677	62.64228361	60.82810067	54.21636112	53.01513879	51.83816234
2285.857322	46.85873976	62.57862967	61.24133949	54.16699789	52.97122438	51.83841677
2289.862328	46.9456108	62.51506932	61.62134476	54.11683713	52.92703256	51.84329534
2293.867334	47.07910505	62.45159294	61.97467975	54.06610557	52.883033	51.85259087
2297.87234	47.27667179	62.38820334	62.3087881	54.01509547	52.83977731	51.86612131
2301.877347	47.56155172	62.32491055	62.63066571	53.9641612	52.79791864	51.8838572
2305.882353	47.96234178	62.26172789	62.94583557	53.91372497	52.75825008	51.90608315
2309.887359	48.50771542	62.19867	63.25776505	53.86429447	52.72176748	51.93358489
2313.892365	49.20887292	62.13575319	63.56770848	53.8164958	52.68976619	51.96785794
2317.897372	50.01884486	62.07299744	63.87486803	53.77112696	52.66398752	52.01134424
2321.902378	50.77344765	62.01042907	64.17674705	53.7292407	52.64684008	52.06771581
2325.907384	51.19515462	61.94808312	64.46959418	53.69227076	52.6417354	52.14223017
2329.91239	51.08919823	61.88600455	64.74887304	53.66222433	52.65359525	52.24216045
2333.917397	50.54833465	61.82424805	65.00972243	53.6419753	52.68960339	52.37719862
2337.922403	49.8236321	61.76287646	65.2473876	53.63570676	52.76025298	52.55939463
2341.927409	49.10194242	61.70195829	65.45760709	53.6495548	52.88056555	52.80126066
2345.932416	48.46219979	61.64156473	65.63693592	53.69245132	53.07067162	53.10848293
2349.937422	47.92053484	61.58176678	65.78298364	53.77689463	53.35288029	53.4604718
2353.942428	47.46865052	61.52263321	65.89454792	53.91845274	53.73784186	53.77599361
2357.947434	47.09208105	61.46422984	65.97163489	54.13038095	54.18923993	53.90012936
2361.952441	46.77688163	61.40662111	66.01537273	54.40608251	54.58008756	53.70271126
2365.957447	46.51142157	61.34987467	66.02784036	54.68720526	54.72873318	53.23256742
2369.962453	46.2864311	61.2940697	66.01184361	54.8546758	54.56457798	52.67084848
2373.967459	46.09456471	61.23930947	65.97067387	54.81122241	54.19723263	52.1581902
2377.972466	45.92993293	61.18573834	65.90787945	54.58229297	53.77734066	51.74294627
2381.977472	45.78773398	61.13356345	65.82707052	54.27239925	53.39035483	51.42068894
2385.982478	45.66399701	61.08308158	65.73176801	53.96400863	53.0617385	51.17136412
2389.987484	45.55541166	61.03471255	65.6252978	53.69118864	52.7893326	50.97523247
2393.992491	45.45921346	60.98904226	65.51072532	53.45901789	52.5629457	50.81697335
2397.997497	45.37310121	60.94687983	65.39082325	53.26194353	52.37203831	50.68562112
2402.002503	45.29517103	60.90933552	65.26806478	53.09239059	52.20789274	50.57354206
2406.007509	45.22385948	60.87792623	65.14463639	52.94365032	52.06382409	50.47544788
2410.012516	45.15789224	60.85471023	65.02246472	52.81048318	51.93485006	50.38765393
2414.017522	45.09623772	60.8424301	64.90325162	52.68899755	51.81729622	50.30756524
2418.022528	45.03806558	60.84456966	64.788509	52.57637081	51.7084672	50.2333305
2422.027534	44.98271053	60.86502912	64.67958259	52.47058562	51.60640023	50.16361055
2426.032541	44.92964121	60.90665705	64.577652	52.37021795	51.50968595	50.09742285
2430.037547	44.87843415	60.9671698	64.48369401	52.2742737	51.41733641	50.03403564
2434.042553	44.82875222	61.03139478	64.398398	52.18206286	51.32868333	49.97289509
2438.047559	44.780327	61.06501101	64.32202412	52.09310208	51.24329505	49.91357428
2442.052566	44.73294462	61.02713979	64.25419849	52.00704022	51.16090544	49.85573703
2446.057572	44.68643432	60.90592036	64.19364695	51.92360336	51.08135275	49.7991121
2450.062578	44.64065934	60.73225102	64.13788679	51.84255713	51.00452884	49.74347449
2454.067584	44.59550976	60.54862466	64.08293344	51.76368367	50.93034038	49.68863214
2458.072591	44.55089667	60.38057772	64.02313969	51.68677008	50.85868304	49.63441634
2462.077597	44.50674773	60.23546682	63.95135203	51.61160491	50.789428	49.58067531
2466.082603	44.46300359	60.11155306	63.85958686	51.53797956	50.72241882	49.52727009
2470.08761	44.41961516	60.00449673	63.74031332	51.46569187	50.65747549	49.47407252
2474.092616	44.37654163	59.9100739	63.58813619	51.39455003	50.59440249	49.42096516
2478.097622	44.33374897	59.82491769	63.40131696	51.32437597	50.53299803	49.36784282
2482.102628	44.29120905	59.74653369	63.18244444	51.25500751	50.47306265	49.31461544
2486.107635	44.24889912	59.67312531	62.93788499	51.18629944	50.41440602	49.26121179
2490.112641	44.20680165	59.60340973	62.67624883	51.11812361	50.35685171	49.20758318
2494.117647	44.16490425	59.53647072	62.4065511	51.0503683	50.30023995	49.15370633
2498.122653	44.12319978	59.47165096	62.13673287	50.98293715	50.24442876	49.09958434
2502.12766	44.08168628	59.40847569	61.87286212	50.91574781	50.18929389	49.04524529
2506.132666	44.04036669	59.34659916	61.61897367	50.84873055	50.13472794	48.9907382
2510.137672	43.99924846	59.28576697	61.37732279	50.78182687	50.08063901	48.93612689
2514.142678	43.95834286	59.22578931	61.1488147	50.71498826	50.02694916	48.88148269
2518.147685	43.9176642	59.16652207	60.93344452	50.64817504	49.97359277	48.82687708
2522.152691	43.87722886	59.1078534	60.73066272	50.58135536	49.920515	48.77237543
2526.157697	43.83705432	59.04969428	60.53964045	50.51450442	49.86767037	48.71803252
2530.162703	43.79715813	58.99197213	60.35944109	50.44760367	49.81502151	48.66389005
2534.16771	43.7575567	58.93462642	60.18911851	50.38064023	49.76253808	48.60997599
2538.172716	43.71826403	58.87760582	60.02776506	50.31360629	49.71019583	48.55630538
2542.177722	43.67929031	58.8208663	59.87452948	50.24649851	49.65797582	48.50288205
2546.182728	43.64064023	58.76436984	59.72861985	50.17931733	49.60586381	48.44970079
2550.187735	43.60231139	58.70808348	59.58930145	50.11206621	49.55384971	48.39674961
2554.192741	43.56429268	58.65197851	59.45589453	50.04475057	49.50192712	48.34401174
2558.197747	43.52656303	58.59602983	59.32777395	49.97737645	49.45009294	48.29146746
2562.202753	43.48909094	58.54021527	59.20437017	49.9099488	49.39834702	48.23909551
2566.20776	43.45183481	58.484515	59.08517074	49.84246933	49.34669177	48.18687414
2570.212766	43.41474467	58.42891105	58.9697209	49.77493401	49.29513169	48.13478194
2574.217772	43.37776508	58.37338685	58.85762252	49.70733025	49.2436729	48.08279839
2578.222778	43.34083902	58.31792699	58.74853106	49.63963409	49.19232242	48.03090425
2582.227785	43.30391236	58.26251701	58.64215065	49.57180765	49.14108733	47.97908183
2586.232791	43.26693815	58.20714343	58.53822794	49.50379746	49.0899736	47.92731519
2590.237797	43.22988002	58.15179382	58.43654525	49.43553402	49.03898476	47.87559022
2594.242804	43.19271433	58.09645696	58.336914	49.36693321	48.9881202	47.82389477
2598.24781	43.15543056	58.04112298	58.23916869	49.29789954	48.93737338	47.77221866
2602.252816	43.11803038	57.98578346	58.14316213	49.22833115	48.88672986	47.72055376
2606.257822	43.08052538	57.93043143	58.04876172	49.15812602	48.83616565	47.66889391
2610.262829	43.04293418	57.87506128	57.95584699	49.08718842	48.78564595	47.61723498
2614.267835	43.00527935	57.81966854	57.86430803	49.01543469	48.7351248	47.56557474
2618.272841	42.96758441	57.76424965	57.77404469	48.94279738	48.68454582	47.51391289
2622.277847	42.92987138	57.70880158	57.68496621	48.86922741	48.63384436	47.46225096
2626.282854	42.89215902	57.65332155	57.59699106	48.79469403	48.58295091	47.4105923
2630.28786	42.85446171	57.59780666	57.51004666	48.71918307	48.53179545	47.35894207
2634.292866	42.81678916	57.54225353	57.42406885	48.64269391	48.48031214	47.30730722
2638.297872	42.77914674	57.48665802	57.33900094	48.56523595	48.42844373	47.25569646
2642.302879	42.74153635	57.43101486	57.25479234	48.48682495	48.37614488	47.20412019
2646.307885	42.70395765	57.37531747	57.17139676	48.40747992	48.32338412	47.15259028
2650.312891	42.66640927	57.31955777	57.08877026	48.32722044	48.27014415	47.10111983
2654.317897	42.62889009	57.26372612	57.0068692	48.24606479	48.21642075	47.04972258
2658.322904	42.59140014	57.20781147	56.92564849	48.16402864	48.1622206	46.99841221
2662.32791	42.55394117	57.15180155	56.84506016	48.08112436	48.10755865	46.94720118
2666.332916	42.51651688	57.09568332	56.76505273	47.9973607	48.05245527	46.89609937
2670.337922	42.47913288	57.03944342	56.68557118	47.91274279	47.99693366	46.84511225
2674.342929	42.44179639	56.98306873	56.60655784	47.82727246	47.94101772	46.79423877
2678.347935	42.40451592	56.92654682	56.52795399	47.74094856	47.88473041	46.74346912
2682.352941	42.36730087	56.8698663	56.44970192	47.65376745	47.82809264	46.69278249
2686.357947	42.33016123	56.81301707	56.37174728	47.56572354	47.77112264	46.64214517
2690.362954	42.29310739	56.75599032	56.2940412	47.47680981	47.71383561	46.59150946
2694.36796	42.25614996	56.69877848	56.21654198	47.38701835	47.65624369	46.54081366
2698.372966	42.2192998	56.64137494	56.13921589	47.2963409	47.59835613	46.48998353
2702.377972	42.18256803	56.58377377	56.06203727	47.20476939	47.54017953	46.43893524
2706.382979	42.14596612	56.52596939	55.98498766	47.11229637	47.48171813	46.38757977
2710.387985	42.10950598	56.46795614	55.90805439	47.01891552	47.42297419	46.33582811
2714.392991	42.07320005	56.40972791	55.83122878	46.92462202	47.36394834	46.28359671
2718.397997	42.03706137	56.35127779	55.75450409	46.82941283	47.3046399	46.23081235
2722.403004	42.00110354	56.29259771	55.67787377	46.73328686	47.24504722	46.17741579
2726.40801	41.96534064	56.23367812	55.60132978	46.63624496	47.185168	46.12336369
2730.413016	41.92978713	56.17450777	55.52486154	46.53828955	47.12499959	46.06862891
2734.418023	41.89445767	56.11507361	55.44845524	46.43942405	47.06453929	46.01319923
2738.423029	41.85936696	56.05536078	55.37209373	46.33965172	47.00378463	45.95707501
2742.428035	41.82452963	55.99535283	55.29575702	46.23897403	46.94273366	45.90026631
2746.433041	41.78996014	55.93503205	55.21942306	46.13738847	46.88138526	45.84278984
2750.438048	41.75567284	55.87438	55.14306904	46.03488579	46.8197394	45.78466625
2754.443054	41.72168184	55.81337808	55.06667259	45.93144668	46.7577974	45.72591773
2758.44806	41.68800082	55.7520082	54.99021318	45.82703836	46.69556217	45.66656637
2762.453066	41.65464256	55.69025332	54.91367303	45.72161119	46.63303838	45.60663286
2766.458073	41.62161801	55.62809795	54.83703786	45.6150959	46.57023246	45.54613577
2770.463079	41.58893486	55.5655284	54.76029705	45.50740209	46.50715253	45.4850912
2774.468085	41.55659572	55.50253286	54.68344342	45.3984183	46.44380804	45.42351263
2778.473091	41.52459602	55.43910131	54.60647256	45.28801424	46.3802091	45.36141095
2782.478098	41.49292187	55.37522521	54.52938186	45.17604496	46.31636561	45.29879455
2786.483104	41.46154831	55.31089705	54.4521693	45.06235684	46.25228583	45.23566946
2790.48811	41.43043835	55.24610993	54.37483215	44.94679454	46.18797481	45.17203948
2794.493116	41.39954305	55.18085694	54.29736568	44.8292081	46.12343235	45.10790627
2798.498123	41.36880291	55.11513072	54.21976199	44.70945929	46.05865089	45.04326956
2802.503129	41.33815064	55.04892297	54.14200903	44.58742637	45.99361338	44.97812727
2806.508135	41.30751489	54.98222411	54.06408996	44.463007	45.92829138	44.91247577
2810.513141	41.27682477	54.91502296	53.98598278	44.33611918	45.86264379	44.84631014
2814.518148	41.24601435	54.84730662	53.90766031	44.20670056	45.7966164	44.7796245
2818.523154	41.21502665	54.77906039	53.82909049	44.07470656	45.73014258	44.71241239
2822.52816	41.18381662	54.71026785	53.75023697	43.94010789	45.66314529	44.64466712
2826.533166	41.15235283	54.64091108	53.67105995	43.80288785	45.59554026	44.5763822
2830.538173	41.12061778	54.57097099	53.59151714	43.66303998	45.52724016	44.50755174
2834.543179	41.08860704	54.50042781	53.51156503	43.52056615	45.45815923	44.43817082
2838.548185	41.05632749	54.42926166	53.43116018	43.3754753	45.38821784	44.36823592
2842.553191	41.02379508	54.35745319	53.35026065	43.22778296	45.31734638	44.29774524
2846.558198	40.99103242	54.28498423	53.26882735	43.07751136	45.2454881	44.22669907
2850.563204	40.95806643	54.21183838	53.18682535	42.92469031	45.1726006	44.15510013
2854.56821	40.92492637	54.1380016	53.10422479	42.76935861	45.0986561	44.08295384
2858.573217	40.89164217	54.06346261	53.0210015	42.61156613	45.02364057	44.01026852
2862.578223	40.85824323	53.98821327	52.93713726	42.45137641	44.94755218	43.93705561
2866.583229	40.82475754	53.91224883	52.8526196	42.28886983	44.87039933	43.86332963
2870.588235	40.79121122	53.83556824	52.76744152	42.1241474	44.79219866	43.78910817
2874.593242	40.75762817	53.75817433	52.68160102	41.95733512	44.71297323	43.71441156
2878.598248	40.7240301	53.68007411	52.59510087	41.78858904	44.63275111	43.63926247
2882.603254	40.69043653	53.60127913	52.50794861	41.61810106	44.55156438	43.56368517
2886.60826	40.65686497	53.52180588	52.4201569	41.44610555	44.46944865	43.48770471
2890.613267	40.62333116	53.44167638	52.33174432	41.27288683	44.386443	43.41134582
2894.618273	40.58984922	53.36091883	52.24273657	41.09878762	44.30259033	43.33463188
2898.623279	40.55643198	53.27956844	52.15316791	40.92421847	44.21793811	43.25758395
2902.628285	40.5230911	53.19766853	52.06308278	40.74966828	44.13253939	43.18022019
2906.633292	40.48983731	53.11527175	51.97253767	40.57571576	44.04645426	43.10255591
2910.638298	40.4566805	53.03244162	51.8816029	40.40304185	43.9597514	43.02460473
2914.643304	40.42362987	52.94925449	51.7903646	40.23244286	43.87251006	42.94638084
2918.64831	40.39069392	52.86580173	51.69892668	40.06484406	43.78482227	42.86790285
2922.653317	40.35788045	52.78219248	51.60741308	39.90131333	43.69679538	42.78919905
2926.658323	40.3251965	52.69855681	51.5159702	39.74307425	43.60855493	42.71031394
2930.663329	40.29264827	52.61504934	51.42476968	39.59151795	43.52024788	42.63131575
2934.668335	40.26024095	52.53185341	51.33401167	39.44821288	43.4320463	42.55230436
2938.673342	40.22797861	52.44918562	51.24392854	39.31491152	43.34415138	42.47341912
2942.678348	40.19586413	52.36730095	51.15478918	39.19355319	43.256798	42.39484631
2946.683354	40.16389915	52.28649807	51.06690387	39.08626191	43.17025967	42.31682568
2950.68836	40.1320842	52.20712521	50.98062981	38.99533866	43.08485395	42.23965629
2954.693367	40.10041891	52.12958611	50.8963771	38.92324723	43.00094815	42.1637015
2958.698373	40.06890242	52.05434627	50.81461525	38.87259321	42.91896541	42.0893935
2962.703379	40.03753386	51.98193917	50.73587997	38.8460955	42.8393909	42.01723734
2966.708385	40.00631299	51.91297229	50.66077998	38.84654974	42.76277798	41.94781489
2970.713392	39.97524082	51.84813288	50.59000358	38.87678302	42.6897542	41.88178858
2974.718398	39.94432021	51.78819292	50.52432448	38.93959925	42.62102676	41.8199049
2978.723404	39.91355627	51.73401299	50.46460645	39.03771493	42.5573872	41.76299746
2982.728411	39.88295663	51.68654465	50.41180615	39.17368621	42.49971474	41.71198916
2986.733417	39.85253137	51.64683051	50.36697349	39.34982944	42.44897791	41.66789289
2990.738423	39.82229273	51.61600145	50.33124866	39.5681389	42.4062337	41.63181011
2994.743429	39.7922545	51.5952701	50.30585512	39.83020754	42.37262349	41.60492639
2998.748436	39.76243111	51.58591966	50.29208765	40.13715678	42.34936496	41.58850301
3002.753442	39.7328366	51.58928728	50.29129457	40.48958202	42.33773912	41.58386366
3006.758448	39.70348322	51.60674131	50.30485372	40.88751861	42.3390717	41.59237524
3010.763454	39.6743801	51.63965197	50.33414162	41.33043153	42.35470825	41.61542232
3014.768461	39.64553176	51.68935546	50.38049618	41.81722858	42.38598287	41.6543747
3018.773467	39.61693675	51.75711218	50.44517356	42.34629494	42.43418062	41.71054852
3022.778473	39.58858648	51.84406034	50.52930076	42.91554431	42.50049458	41.78516167
3026.783479	39.56046447	51.95116694	50.63382594	43.52248104	42.58597892	41.87928513
3030.788486	39.53254608	52.07917881	50.75946936	44.16426712	42.69150022	41.99379277
3034.793492	39.50479894	52.22857683	50.90667807	44.83778849	42.81768951	42.12931233
3038.798498	39.47718407	52.39953633	51.07558749	45.5397162	42.96489817	42.28618088
3042.803504	39.44965771	52.5918967	51.26599262	46.26655914	43.13316047	42.46440809
3046.808511	39.42217363	52.80514228	51.47733104	47.01470642	43.32216559	42.66364983
3050.813517	39.39468587	53.03839574	51.70867848	47.78045873	43.53124083	42.88319399
3054.818523	39.36715137	53.29042393	51.95875698	48.56004921	43.75934718	43.12195943
3058.823529	39.33953239	53.5596552	52.22595412	49.3496547	44.00508728	43.37850748
3062.828536	39.31179838	53.84420621	52.50835145	50.14539968	44.26672453	43.65106459
3066.833542	39.28392711	54.14191585	52.8037595	50.94335507	44.5422119	43.93755421
3070.838548	39.25590513	54.45038393	53.10975697	51.73953475	44.82922816	44.23563519
3074.843554	39.22772741	54.76701255	53.42373222	52.52989307	45.12521942	44.54274477
3078.848561	39.19939658	55.08904877	53.74292554	53.31032642	45.4274444	44.85614413
3082.853567	39.17092165	55.41362793	54.06447193	54.07668222	45.73302211	45.17296568
3086.858573	39.14231659	55.73781796	54.38544449	54.82477834	46.0389816	45.49026158
3090.863579	39.11359886	56.05866498	54.70289929	55.55043539	46.3423138	45.80505379
3094.868586	39.08478797	56.37324149	55.01392259	56.24952354	46.64002579	46.11438607
3098.873592	39.05590425	56.67869758	55.31568123	56.91802425	46.92919785	46.41537848
3102.878598	39.02696777	56.97231537	55.60547636	57.55210578	47.20704298	46.70528405
3106.883605	38.99799742	57.25156596	55.88079961	58.14820961	47.47096795	46.98154692
3110.888611	38.9690103	57.514167	56.13938992	58.70314305	47.71863382	47.24185985
3114.893617	38.9400212	57.75813778	56.379288	59.21417189	47.94801281	47.48421823
3118.898623	38.91104233	57.98184816	56.5988845	59.67910598	48.15743771	47.70696693
3122.90363	38.8820832	58.18405711	56.7969579	60.09637037	48.34563984	47.90883627
3126.908636	38.85315069	58.36393714	56.97269827	60.46505548	48.51177189	48.08896358
3130.913642	38.82424925	58.52108165	57.12571418	60.78494131	48.65541321	48.24689804
3134.918648	38.7953813	58.65549435	57.25602166	61.05649312	48.77655672	48.38258832
3138.923655	38.76654768	58.76756105	57.36401588	61.28082849	48.87557841	48.49635364
3142.928661	38.73774825	58.85800659	57.45042808	61.45965842	48.95319231	48.58884134
3146.933667	38.70898248	58.92784064	57.51627159	61.59520718	49.010395	48.66097446
3150.938673	38.68025003	58.97829695	57.56278153	61.69011703	49.04840428	48.71389403
3154.94368	38.65155123	59.0107708	57.59135274	61.74734462	49.06859679	48.74890022
3158.948686	38.62288757	59.02675891	57.60348021	61.77005592	49.07244856	48.76739626
3162.953692	38.59426187	59.02780479	57.60070508	61.76152539	49.06148153	48.77083792
3166.958698	38.56567856	59.015452	57.5845683	61.72504453	49.03721806	48.76069023
3170.963705	38.53714363	58.99120614	57.55657311	61.6638431	49.00114415	48.7383923
3174.968711	38.50866466	58.95650584	57.51815632	61.58102503	48.95468152	48.70533012
3178.973717	38.48025069	58.91270221	57.47066791	61.47951978	48.89916777	48.66281682
3182.978723	38.45191211	58.86104567	57.41535798	61.36204854	48.83584367	48.61207935
3186.98373	38.42366052	58.8026791	57.35336978	61.23110378	48.76584632	48.55425061
3190.988736	38.39550865	58.73863578	57.28573769	61.08894032	48.69020689	48.49036592
3194.993742	38.36747024	58.66984126	57.21338874	60.93757533	48.60985173	48.42136283
3198.998748	38.33955996	58.59711761	57.13714679	60.7787954	48.52560586	48.34808338
3203.003755	38.31179344	58.52118957	57.05773842	60.61416843	48.43819791	48.27127819
3207.008761	38.28418714	58.44269166	56.97579982	60.44505895	48.34826583	48.19161169
3211.013767	38.2567584	58.36217588	56.89188431	60.27264546	48.25636308	48.1096682
3215.018773	38.22952536	58.28011954	56.80647004	60.09793899	48.16296478	48.02595845
3219.02378	38.20250689	58.19693315	56.71996777	59.92180199	48.06847395	47.94092633
3223.028786	38.17572243	58.11296807	56.6327285	59.74496682	47.97322748	47.85495579
3227.033792	38.14919184	58.02852388	56.54505087	59.56805336	47.87750215	47.76837749
3231.038798	38.12293505	57.9438552	56.45718804	59.39158511	47.78152043	47.6814753
3235.043805	38.09697165	57.85917798	56.36935416	59.21600338	47.68545629	47.59449224
3239.048811	38.07132037	57.77467499	56.28173005	59.0416795	47.58944099	47.50763591
3243.053817	38.04599839	57.69050066	56.19446817	58.86892488	47.49356889	47.42108337
3247.058824	38.02102047	57.60678506	56.10769684	58.69799941	47.39790335	47.33498523
3251.06383	37.99639803	57.52363728	56.02152374	58.52911827	47.3024826	47.24946929
3255.068836	37.97213809	57.44114818	55.93603879	58.3624578	47.20732562	47.1646437
3259.073842	37.94824219	57.35939275	55.85131658	58.1981606	47.11243779	47.08059961
3263.078849	37.92470535	57.27843216	55.76741839	58.03634025	47.01781605	46.99741375
3267.083855	37.90151522	57.1983156	55.68439401	57.87708553	46.9234535	46.91515063
3271.088861	37.87865152	57.1190819	55.60228327	57.72046442	46.8293431	46.83386471
3275.093867	37.85608587	57.04076106	55.52111747	57.56652742	46.73548039	46.75360231
3279.098874	37.83378219	56.96337556	55.44092051	57.41531041	46.6418651	46.67440332
3283.10388	37.81169774	56.88694138	55.36170986	57.26683672	46.5485019	46.59630273
3287.108886	37.78978471	56.81146892	55.28349725	57.12111866	46.45540024	46.51933185
3291.113892	37.7679924	56.73696356	55.20628918	56.9781584	46.36257358	46.44351928
3295.118899	37.74626985	56.66342614	55.13008724	56.8379487	46.27003828	46.36889166
3299.123905	37.72456866	56.59085324	55.05488833	56.70047341	46.17781239	46.29547433
3303.128911	37.70284574	56.51923748	54.9806849	56.56570817	46.08591443	46.22329184
3307.133917	37.68106591	56.44856785	54.90746529	56.43362137	45.99436253	46.15236842
3311.138924	37.65920407	56.37883015	54.83521408	56.30417528	45.90317375	46.08272854
3315.14393	37.63724681	56.31000746	54.76391277	56.17732748	45.81236388	46.01439741
3319.148936	37.61519369	56.24208085	54.69354046	56.05303224	45.72194743	45.94740143
3323.153942	37.59305795	56.17503001	54.62407465	55.93124165	45.631938	45.8817685
3327.158949	37.57086709	56.10883395	54.55549209	55.8119065	45.54234876	45.8175282
3331.163955	37.54866332	56.04347158	54.48776957	55.69497659	45.45319311	45.75471147
3335.168961	37.52650418	55.9789222	54.42088447	55.58040063	45.36448535	45.69335004
3339.173967	37.5044635	55.9151658	54.3548153	55.46812585	45.27624146	45.63347536
3343.178974	37.48263291	55.8521832	54.28954194	55.35809757	45.18847992	45.57511708
3347.18398	37.46112415	55.78995614	54.22504572	55.25025903	45.10122265	45.5183012
3351.188986	37.44007255	55.72846715	54.16130944	55.14455174	45.0144962	45.46304801
3355.193992	37.41964194	55.66769953	54.09831727	55.04091663	44.92833311	45.40936998
3359.198999	37.40003159	55.60763727	54.03605465	54.93929607	44.8427738	45.3572698
3363.204005	37.38148585	55.54826513	53.97450827	54.83963661	44.75786886	45.30673894
3367.209011	37.3643076	55.48956869	53.91366608	54.7418924	44.67368204	45.25775686
3371.214018	37.34887676	55.43153461	53.85351741	54.64602877	44.59029395	45.21029133
3375.219024	37.33567616	55.37415093	53.79405314	54.55202571	44.50780672	45.16429989
3379.22403	37.32532746	55.31740732	53.73526592	54.45988079	44.42634976	45.11973283
3383.229036	37.31864164	55.26129542	53.67715033	54.3696113	44.3460869	45.07653766
3387.234043	37.3166899	55.20580911	53.61970307	54.28125536	44.26722533	45.03466509
3391.239049	37.32090351	55.15094459	53.56292299	54.19487214	44.19002673	44.99407645
3395.244055	37.33321357	55.09670052	53.50681112	54.11054124	44.11482138	44.95475223
3399.249061	37.3562435	55.04307794	53.45137062	54.02836163	44.04202593	44.9167015
3403.254068	37.39356314	54.99008017	53.39660661	53.94845067	43.97216616	44.87997204
3407.259074	37.44999283	54.93771268	53.34252619	53.87094342	43.90590587	44.8446609
3411.26408	37.5318768	54.88598293	53.28913839	53.79599309	43.84408383	44.81092547
3415.269086	37.64705591	54.8349003	53.23645433	53.72377276	43.78776054	44.77899536
3419.274093	37.80382459	54.78447606	53.18448764	53.65447893	43.7382772	44.74918552
3423.279099	38.00732863	54.7347236	53.13325507	53.5883372	43.69732867	44.72191134
3427.284105	38.25112469	54.68565872	53.08277748	53.52561015	43.66705173	44.69770672
3431.289111	38.50387437	54.63730023	53.03308127	53.46660765	43.6501271	44.67724576
3435.294118	38.70219837	54.58967087	52.98420019	53.4116996	43.64988889	44.66136852
3439.299124	38.77401565	54.54279849	52.93617769	53.36133102	43.67042384	44.65110973
3443.30413	38.69119074	54.49671764	52.88906993	53.3160395	43.71662357	44.64772662
3447.309136	38.49179516	54.45147166	52.84294947	53.2764751	43.79411879	44.6527154
3451.314143	38.24229064	54.40711526	52.79790998	53.24342245	43.90897191	44.66779361
3455.319149	37.99388884	54.36371779	52.75407212	53.21782526	44.06693331	44.69480162
3459.324155	37.77133207	54.32136746	52.71159111	53.20081266	44.27200041	44.73543547
3463.329161	37.58114274	54.28017653	52.67066647	53.19372641	44.52402741	44.79066154
3467.334168	37.42131771	54.24028819	52.63155465	53.19814656	44.81537626	44.85960454
3471.339174	37.28707775	54.20188536	52.59458537	53.21591021	45.12731029	44.93774185
3475.34418	37.17342395	54.16520222	52.56018256	53.24911332	45.4281038	45.01463694
3479.349186	37.0760255	54.13053932	52.52889045	53.30007701	45.67600669	45.07253885
3483.354193	36.99139633	54.09828341	52.501404	53.37124573	45.82923408	45.08863319
3487.359199	36.91681731	54.06893285	52.47860011	53.4649642	45.8602303	45.04317942
3491.364205	36.85019344	54.04312968	52.46155805	53.58305071	45.76570704	44.93035892
3495.369212	36.78991466	54.02169759	52.45154167	53.72605548	45.56529004	44.76273001
3499.374218	36.73474046	54.00568151	52.44988391	53.89208439	45.29077651	44.5643978
3503.379224	36.68371017	53.99637565	52.45766016	54.07514324	44.97434868	44.35936469
3507.38423	36.63607509	53.99530688	52.47497419	54.26322156	44.64162626	44.16417206
3511.389237	36.59124786	54.00410105	52.49969531	54.43690284	44.30992737	43.98695305
3515.394243	36.54876469	54.02409176	52.52582666	54.5700478	43.98945107	43.82982803
3519.399249	36.50825718	54.05544998	52.54265092	54.63429833	43.6853134	43.69165747
3523.404255	36.46943115	54.09562694	52.53686127	54.60746356	43.39939324	43.56997131
3527.409262	36.43205056	54.13733124	52.49860073	54.48220273	43.13168407	43.46203032
3531.414268	36.39592528	54.16749421	52.42750277	54.26926864	42.88117968	43.36530712
3535.419274	36.36090158	54.17001304	52.33269581	53.992815	42.64641471	43.27765133
3539.42428	36.3268547	54.13332026	52.22689751	53.68130576	42.42577651	43.19730607
3543.429287	36.29368292	54.05763724	52.12058171	53.35971513	42.21767509	43.12286522
3547.434293	36.26130282	53.9544802	52.01986849	53.0458666	42.02062857	43.05321409
3551.439299	36.22964537	53.83916116	51.92722334	52.75032571	41.83330039	42.98747178
3555.444305	36.19865278	53.72389014	51.84292195	52.47801891	41.65450969	42.92494147
3559.449312	36.16827585	53.61556926	51.76621762	52.23016095	41.48322799	42.86507011
3563.454318	36.13847185	53.51683196	51.6960254	52.0058348	41.31856913	42.80741652
3567.459324	36.1092028	53.42783451	51.63125312	51.8030777	41.15977677	42.7516265
3571.46433	36.08043414	53.34761699	51.5709329	51.61954661	41.00621157	42.69741362
3575.469337	36.05213378	53.27487637	51.51425568	51.45288729	40.85733913	42.64454436
3579.474343	36.02427137	53.20833001	51.46056424	51.30091611	40.71271929	42.59282651
3583.479349	35.9968179	53.14685415	51.40933194	51.16169242	40.57199689	42.54210031
3587.484355	35.96974548	53.08951563	51.36013896	51.03353156	40.43489401	42.49223143
3591.489362	35.94302726	53.03555947	51.31265077	50.91498861	40.30120362	42.44310555
3595.494368	35.91663751	52.98438204	51.26660016	50.80483006	40.17078451	42.39462416
3599.499374	35.89055165	52.93550266	51.22177276	50.70200284	40.04355735	42.34670134
3603.50438	35.86474641	52.88853835	51.17799573	50.6056051	39.91950175	42.29926127
3607.509387	35.83919994	52.84318304	51.1351289	50.51486083	39.79865413	42.25223643
3611.514393	35.8138919	52.79919098	51.09305795	50.42909871	39.68110637	42.20556634
3615.519399	35.78880353	52.7563638	51.05168905	50.34773507	39.56700498	42.15919667
3619.524406	35.76391766	52.71454044	51.01094482	50.27026024	39.45655067	42.11307881
3623.529412	35.73921872	52.6735894	50.97076102	50.19622781	39.34999824	42.06716955
3627.534418	35.7146927	52.63340273	50.93108408	50.12524604	39.24765649	42.02143111
3631.539424	35.6903271	52.59389125	50.89186906	50.05697095	39.14988799	41.97583117
3635.544431	35.66611081	52.55498098	50.85307806	49.99110067	39.05710852	41.93034295
3639.549437	35.64203408	52.51661019	50.81467897	49.92737067	38.96978594	41.88494522
3643.554443	35.61808839	52.47872714	50.77664435	49.86554973	38.88843816	41.8396223
3647.559449	35.59426633	52.44128823	50.73895066	49.80543629	38.81363001	41.79436374
3651.564456	35.57056154	52.40425655	50.70157748	49.74685527	38.74596862	41.749164
3655.569462	35.5469686	52.3676007	50.66450699	49.68965513	38.68609733	41.70402188
3659.574468	35.52348292	52.33129377	50.62772348	49.63370511	38.63468754	41.65893978
3663.579474	35.50010064	52.29531261	50.59121294	49.57889276	38.59242881	41.61392296
3667.584481	35.47681861	52.25963712	50.5549628	49.52512149	38.56001686	41.5689787
3671.589487	35.45363421	52.22424969	50.51896163	49.47230844	38.53813999	41.52411547
3675.594493	35.43054537	52.1891348	50.48319899	49.42038243	38.52746397	41.47934217
3679.599499	35.40755042	52.1542786	50.44766525	49.36928208	38.52861625	41.4346675
3683.604506	35.38464809	52.11966861	50.41235153	49.31895419	38.54217004	41.39009941
3687.609512	35.36183739	52.08529349	50.37724955	49.26935224	38.5686293	41.34564472
3691.614518	35.33911758	52.05114281	50.34235161	49.22043518	38.60841552	41.30130884
3695.619524	35.31648812	52.01720692	50.30765054	49.17216631	38.66185714	41.25709565
3699.624531	35.2939486	51.98347681	50.27313964	49.12451241	38.72918252	41.21300742
3703.629537	35.27149873	51.94994404	50.23881262	49.07744308	38.81051671	41.1690449
3707.634543	35.2491383	51.91660067	50.20466364	49.03093008	38.90588218	41.12520739
3711.639549	35.22686715	51.88343919	50.17068717	48.98494696	39.01520329	41.08149287
3715.644556	35.2046852	51.85045253	50.13687805	48.9394687	39.13831374	41.03789821
3719.649562	35.18259242	51.81763401	50.10323138	48.89447142	39.27496622	40.9944193
3723.654568	35.16058892	51.78497731	50.06974252	48.84993224	39.42484323	40.95105129
3727.659574	35.13867493	51.75247651	50.03640708	48.80582912	39.58756814	40.90778872
3731.664581	35.11685088	51.72012602	50.00322086	48.76214078	39.76271571	40.86462573
3735.669587	35.09511744	51.68792066	49.97017983	48.71884668	39.94982149	40.82155625
3739.674593	35.07347558	51.6558556	49.93728016	48.67592698	40.14838992	40.77857412
3743.679599	35.05192661	51.62392642	49.90451819	48.63336261	40.35790093	40.73567328
3747.684606	35.03047219	51.59212912	49.87189043	48.59113526	40.57781528	40.69284793
3751.689612	35.0091143	51.56046015	49.83939364	48.54922748	40.80757882	40.65009268
3755.694618	34.98785528	51.52891644	49.80702479	48.50762275	41.04662596	40.60740265
3759.699625	34.96669768	51.49749541	49.77478114	48.46630558	41.29438256	40.56477364
3763.704631	34.94564419	51.46619503	49.74266029	48.42526157	41.55026834	40.52220219
3767.709637	34.92469751	51.43501377	49.71066018	48.3844775	41.81369904	40.4796857
3771.714643	34.90386013	51.40395066	49.67877916	48.34394143	42.08408826	40.43722249
3775.71965	34.88313418	51.37300518	49.64701596	48.30364272	42.36084901	40.39481176
3779.724656	34.86252115	51.34217728	49.61536977	48.26357208	42.6433948	40.35245365
3783.729662	34.84202168	51.31146726	49.58384015	48.22372158	42.93114038	40.31014918
3787.734668	34.82163533	51.28087566	49.552427	48.18408463	43.22350195	40.26790015
3791.739675	34.80136034	51.25040319	49.52113053	48.1446559	43.51989673	40.22570908
3795.744681	34.78119345	51.22005059	49.48995118	48.10543124	43.81974206	40.18357906
3799.749687	34.76112977	51.18981847	49.45888949	48.06640753	44.12245382	40.14151368
3803.754693	34.74116272	51.15970728	49.42794604	48.02758247	44.4274443	40.09951686
3807.7597	34.72128403	51.12971714	49.39712137	47.98895445	44.73411954	40.05759275
3811.764706	34.70148385	51.09984785	49.36641587	47.95052222	45.0418763	40.01574561
3815.769712	34.68175102	51.07009879	49.33582973	47.91228475	45.35009856	39.97397975
3819.774718	34.6620733	51.04046892	49.3053629	47.874241	45.65815387	39.93229938
3823.779725	34.64243781	51.01095684	49.27501504	47.8363897	45.96538965	39.89070857
3827.784731	34.62283142	50.98156077	49.24478554	47.79872924	46.27112955	39.84921114
3831.789737	34.60324127	50.95227862	49.2146735	47.76125757	46.57467007	39.80781057
3835.794743	34.58365516	50.92310807	49.18467778	47.72397215	46.87527783	39.76650981
3839.79975	34.56406202	50.89404663	49.154797	47.68686996	47.17218744	39.72531122
3843.804756	34.54445218	50.86509167	49.12502958	47.64994761	47.46460057	39.68421629
3847.809762	34.52481771	50.83624054	49.09537378	47.61320137	47.75168621	39.6432254
3851.814768	34.50515249	50.80749061	49.06582775	47.57662741	48.03258262	39.60233759
3855.819775	34.48545232	50.7788393	49.03638951	47.54022184	48.30640106	39.5615502
3859.824781	34.46571483	50.75028414	49.00705703	47.50398097	48.57223171	39.52085852
3863.829787	34.4459394	50.7218228	48.97782818	47.46790136	48.82915175	39.48025543
3867.834793	34.42612698	50.69345308	48.94870079	47.43198001	49.07623582	39.43973109
3871.8398	34.40627983	50.66517297	48.91967263	47.39621439	49.31256862	39.39927264
3875.844806	34.38640133	50.63698061	48.8907414	47.36060249	49.53725971	39.35886397
3879.849812	34.36649572	50.6088743	48.86190473	47.32514286	49.74945971	39.31848562
3883.854819	34.34656786	50.58085248	48.8331602	47.28983453	49.94837773	39.27811489
3887.859825	34.32662301	50.5529137	48.80450529	47.25467699	50.13329899	39.23772599
3891.864831	34.30666665	50.52505661	48.77593743	47.21967006	50.30360191	39.19729048
3895.869837	34.28670431	50.49727992	48.74745403	47.18481382	50.45877371	39.15677785
3899.874844	34.26674141	50.46958238	48.71905244	47.15010849	50.5984236	39.11615622
3903.87985	34.24678316	50.44196275	48.69073004	47.1155543	50.72229279	39.07539325
3907.884856	34.22683446	50.41441977	48.66248428	47.08115136	50.83026068	39.03445697
3911.889862	34.20689983	50.38695212	48.63431266	47.04689959	50.92234683	38.99331674
3915.894869	34.18698335	50.35955844	48.60621287	47.01279859	50.99870878	38.95194408
3919.899875	34.16708862	50.33223728	48.57818272	46.97884754	51.05963569	38.91031336
3923.904881	34.14721876	50.30498714	48.55022029	46.94504519	51.10553858	38.86840238
3927.909887	34.12737638	50.27780643	48.52232385	46.91138977	51.13693755	38.82619273
3931.914894	34.10756363	50.2506935	48.49449196	46.877879	51.15444699	38.78366991
3935.9199	34.0877822	50.22364666	48.46672343	46.84451009	51.15875948	38.74082335
3939.924906	34.06803339	50.19666424	48.43901736	46.8112798	51.15062925	38.69764617
3943.929912	34.04831818	50.16974456	48.41137311	46.77818452	51.13085582	38.65413487
3947.934919	34.02863725	50.14288602	48.38379027	46.74522034	51.10026845	38.61028889
3951.939925	34.00899117	50.11608708	48.3562687	46.7123832	51.05971179	38.56611016
3955.944931	33.98938039	50.08934635	48.32880843	46.67966902	51.01003298	38.52160259
3959.949937	33.96980538	50.06266258	48.30140971	46.64707383	50.95207045	38.47677159
3963.954944	33.95026675	50.03603469	48.27407291	46.61459394	50.88664436	38.4316236
3967.95995	33.93076526	50.00946175	48.24679855	46.58222601	50.8145487	38.38616574
3971.964956	33.91130196	49.98294305	48.21958723	46.5499672	50.73654489	38.34040542
3975.969962	33.8918782	49.95647804	48.19243962	46.51781524	50.65335689	38.29435006
3979.974969	33.8724957	49.93006634	48.16535639	46.48576844	50.56566752	38.2480069
3983.979975	33.85315657	49.90370773	48.13833823	46.45382575	50.47411591	38.20138277
3987.984981	33.8338633	49.87740212	48.11138575	46.4219867	50.37929592	38.15448404
3991.989987	33.81461877	49.85114956	48.0844995	46.39025137	50.28175545	38.10731648
3995.994994	33.79542626	49.82495018	48.05767993	46.35862034	50.18199652	38.05988526
4000	33.7762894	49.79880418	48.03092732	46.32709455	50.08047592	38.01219489
