# Supplementary material for: Dataset for verification of a vibro-acoustic coupling model and optimized results on sectional geometries of two sealing rubber models
Source: Data Brief. 2020 Jul 18;31:106038. doi: 10.1016/j.dib.2020.106038 (PMC7390845; doi:10.1016/j.dib.2020.106038)
Supplement: Supplementary file 1 [file mmc1.zip › Optimization_results/Effects_h2.txt]

Hz	S1-Opt		1.2mm		1.5mm		2.0mm(BaseCase)	2.5mm		3.0mm
800	69.99124998	94.65027648	97.93057413	103.4241679	105.2295883	102.7488753
804.0050063	69.78661627	94.97223981	98.35339042	103.9420802	104.8152498	102.4793367
808.0100125	69.5841451	95.31025117	98.80779849	104.5970358	104.17781	102.219962
812.0150188	69.38364814	95.67487899	99.35187651	105.4719844	103.4098507	102.0546838
816.020025	69.18500827	96.07375519	100.0254483	106.4501436	102.5539268	101.9052968
820.0250313	68.98823312	96.5092364	100.845396	107.1681609	101.6737302	101.5961934
824.0300375	68.79354459	96.97995855	101.8191249	107.151309	100.8183589	100.990648
828.0350438	68.60152956	97.48253287	102.9569121	106.2688784	99.97794026	100.0969572
832.0400501	68.41338611	98.01212903	104.2760874	104.8652195	99.10996179	99.02927812
836.0450563	68.23129774	98.56345094	105.7953533	103.3226159	98.19526148	97.90579718
840.0500626	68.05891507	99.13460936	107.5072616	101.8362668	97.25253413	96.80130129
844.0550688	67.90172318	99.73416484	109.2853729	100.469459	96.31455272	95.75098234
848.0600751	67.76658861	100.3850464	110.6661165	99.22979271	95.40721532	94.76666745
852.0650814	67.6591924	101.1178171	110.8339357	98.10683277	94.54451213	93.84904587
856.0700876	67.57876839	101.9586206	109.6123578	97.0866873	93.73159974	92.99452797
860.0750939	67.5136086	102.9236909	107.7702414	96.15722056	92.96898784	92.19876693
864.0801001	67.44433685	104.0201517	105.918374	95.30996795	92.25563514	91.45854399
868.0851064	67.35480199	105.2436967	104.2660401	94.54100279	91.59091887	90.77296015
872.0901126	67.23959451	106.5654262	102.8533172	93.851255	90.97575604	90.14425108
876.0951189	67.10225548	107.9055987	101.6750213	93.24555503	90.41273748	89.57788401
880.1001252	66.9496026	109.1092051	100.7122961	92.72855704	89.90453285	89.08081268
884.1051314	66.78788941	109.9710043	99.92957186	92.29616971	89.44998285	88.65659733
888.1101377	66.62158666	110.3283129	99.2676997	91.92640201	89.03984779	88.29839549
892.1151439	66.4535083	110.1169995	98.65457284	91.58086455	88.65773583	87.98521419
896.1201502	66.28528792	109.3623586	98.03309814	91.22198001	88.2885135	87.6867186
900.1251564	66.11780894	108.1995481	97.3808508	90.83074852	87.92634684	87.3745741
904.1301627	65.95150502	106.8400802	96.70468201	90.40850573	87.57374089	87.03270063
908.135169	65.78654934	105.4670021	96.02274854	89.96684005	87.23362902	86.65987961
912.1401752	65.62296873	104.1833023	95.35149095	89.51819151	86.90277198	86.26453818
916.1451815	65.46071129	103.0236656	94.70141336	89.07181241	86.57234082	85.85760454
920.1501877	65.29968716	101.9799598	94.07768264	88.63338179	86.23427846	85.44819373
924.155194	65.13979445	101.0237779	93.48195504	88.20590261	85.88619401	85.04245003
928.1602003	64.98093853	100.126512	92.91396094	87.79069258	85.53086579	84.64397598
932.1652065	64.82305029	99.27157055	92.37257835	87.38813196	85.17306689	84.25464484
936.1702128	64.66610833	98.45443407	91.85651138	86.99816855	84.81717845	83.87531088
940.175219	64.51017077	97.67632797	91.36473864	86.62066312	84.46638341	83.50632808
944.1802253	64.35542389	96.93912292	90.89685211	86.25565676	84.12279727	83.14792375
948.1852315	64.20225705	96.24355141	90.45333775	85.90362277	83.78790827	82.80049633
952.1902378	64.05137582	95.58942573	90.03574879	85.56574074	83.46304108	82.46489355
956.1952441	63.9039624	94.97644771	89.64657289	85.24418394	83.14975751	82.14269385
960.2002503	63.76187573	94.40490453	89.28846166	84.94230615	82.85013686	81.83644607
964.2052566	63.62782801	93.87587782	88.96265173	84.66440754	82.56678413	81.54968768
968.2102628	63.50534782	93.39056877	88.66714033	84.41451235	82.30226491	81.28637737
972.2152691	63.39814808	92.94842663	88.39585996	84.19372014	82.05770054	81.04936149
976.2202753	63.30846549	92.54467173	88.13942546	83.99698358	81.8309379	80.83812178
980.2252816	63.23457757	92.16945326	87.88693749	83.81228697	81.61595197	80.64729338
984.2302879	63.16926747	91.81079019	87.6286367	83.62478115	81.40509225	80.46758373
988.2352941	63.10168148	91.45958779	87.3587867	83.42344609	81.19299356	80.2885558
992.2403004	63.02219365	91.11201004	87.07676235	83.20461849	80.97875561	80.10129315
996.2453066	62.92625111	90.76752895	86.78558514	82.97058169	80.76488368	79.90022228
1000.250313	62.8144445	90.4256878	86.48953594	82.72615302	80.55442338	79.6839699
1004.255319	62.69015333	90.08495197	86.19249489	82.47613159	80.34833445	79.45471316
1008.260325	62.55728189	89.74387187	85.89732787	82.22423668	80.14455159	79.21639719
1012.265332	62.41909911	89.40240221	85.60591186	81.97299054	79.93928036	78.97305583
1016.270338	62.27795335	89.06192505	85.31939051	81.72396351	79.72941823	78.72793485
1020.275344	62.13538752	88.72441024	85.03845141	81.47807423	79.51404322	78.48331165
1024.28035	61.99235481	88.39165947	84.76355929	81.23583972	79.29418993	78.2406542
1028.285357	61.84941284	88.06499346	84.49514197	80.99756207	79.07179719	78.00086641
1032.290363	61.70686695	87.74527043	84.23373976	80.76346833	78.84884364	77.76451322
1036.295369	61.56486705	87.43304628	83.98011716	80.53382585	78.62697761	77.53200221
1040.300375	61.4234707	87.12876625	83.7353058	80.3090525	78.40750145	77.30373211
1044.305382	61.28268378	86.83295121	83.50050854	80.08983606	78.19151538	77.08022522
1048.310388	61.14248746	86.54637278	83.27679086	79.87726538	77.9801041	76.8622558
1052.315394	61.00285715	86.27020813	83.06460615	79.67295095	77.77450723	76.65096926
1056.320401	60.86377795	86.00612976	82.86346586	79.4790587	77.57622048	76.44795296
1060.325407	60.72525964	85.75621692	82.67215652	79.29809522	77.38693428	76.25516125
1064.330413	60.58735412	85.52250323	82.48938064	79.13221263	77.20817069	76.07454314
1068.335419	60.4501784	85.306013	82.31399279	78.98192445	77.04053414	75.90727227
1072.340426	60.31394651	85.10548568	82.14432794	78.84467338	76.88280526	75.75279533
1076.345432	60.17901465	84.91660481	81.97738964	78.71444585	76.73159804	75.60840148
1080.350438	60.045944	84.73271922	81.809155	78.58345222	76.58230127	75.46997715
1084.355444	59.91558424	84.54701965	81.63606612	78.44512475	76.43099096	75.3335316
1088.360451	59.78917453	84.35477551	81.45639456	78.29623385	76.27594503	75.19613198
1092.365457	59.66844053	84.15425795	81.27042686	78.13689545	76.1178011	75.05564785
1096.370463	59.55562753	83.94621878	81.0797088	77.96921225	75.95864108	74.91020013
1100.375469	59.4533421	83.73271885	80.88615734	77.7958604	75.8007782	74.75828853
1104.380476	59.3640022	83.51609227	80.69150804	77.61925215	75.64571768	74.59937694
1108.385482	59.28872752	83.29836249	80.49711935	77.44124032	75.49351435	74.43412456
1112.390488	59.22584717	83.08105219	80.30398742	77.26312361	75.34277764	74.26402287
1116.395494	59.16991525	82.86521237	80.11284415	77.08576305	75.19141968	74.09081755
1120.400501	59.1125302	82.6515325	79.92427008	76.90971342	75.03771742	73.91608926
1124.405507	59.04520737	82.44046026	79.73879405	76.7353356	74.88097922	73.74108369
1128.410513	58.96252435	82.23230589	79.55696573	76.56288539	74.72152794	73.56671384
1132.415519	58.86333082	82.02732872	79.37938411	76.39258436	74.5602865	73.39363903
1136.420526	58.74972986	81.82581135	79.20665487	76.22468166	74.39836637	73.22236341
1140.425532	58.62522988	81.6281277	79.03925236	76.05951414	74.2368411	73.05333082
1144.430538	58.49332978	81.43480694	78.87731116	75.89757069	74.07669261	72.88701154
1148.435544	58.35686789	81.24658631	78.72047574	75.73956104	73.91885643	72.72398136
1152.440551	58.21790946	81.06443026	78.56800486	75.58647953	73.76430114	72.56498965
1156.445557	58.0778796	80.88947311	78.41919148	75.43963272	73.61409246	72.41099947
1160.450563	57.93776231	80.72283084	78.27384749	75.30056685	73.46939066	72.26316031
1164.455569	57.79829394	80.56525426	78.13245611	75.17079601	73.3313158	72.12264867
1168.460576	57.66014069	80.416683	77.99580693	75.05124505	73.20062084	71.99031472
1172.465582	57.52408194	80.27587173	77.8642702	74.9414714	73.07719771	71.86616361
1176.470588	57.39124361	80.14030799	77.73710084	74.83904553	72.95963972	71.74890926
1180.475594	57.26346115	80.0065804	77.61224116	74.73969881	72.84526216	71.6360192
1184.480601	57.14392435	79.87118378	77.48688187	74.63851043	72.73082816	71.52448798
1188.485607	57.03841712	79.73145737	77.35849811	74.53153973	72.61367297	71.41197515
1192.490613	56.95782131	79.58616346	77.22567539	74.41685955	72.49252688	71.29753087
1196.49562	56.92328449	79.43543951	77.08827566	74.29451745	72.36761766	71.18145195
1200.500626	56.97648255	79.28030798	76.94706697	74.16580539	72.24022147	71.06449172
1204.505632	57.19522992	79.12212129	76.80321516	74.03246316	72.11206917	70.94701276
1208.510638	57.68488618	78.96218047	76.65791217	73.89615505	71.98485105	70.82859366
1212.515645	58.39827667	78.80156237	76.51219962	73.75824277	71.85984367	70.70826183
1216.520651	58.79357142	78.64108943	76.36693265	73.61974882	71.73762231	70.58509906
1220.525657	58.47768022	78.48136921	76.22281285	73.48140703	71.61790691	70.45874685
1224.530663	57.86974427	78.32285625	76.08043948	73.34373852	71.49967351	70.32952688
1228.53567	57.31707953	78.16591383	75.9403471	73.20712536	71.38158267	70.19824827
1232.540676	56.87992357	78.01086651	75.80300752	73.07187402	71.26254196	70.06593509
1236.545682	56.53368442	77.85803971	75.66878169	72.93826909	71.14209385	69.93363544
1240.550688	56.24890077	77.70778153	75.53782642	72.80662126	71.02047464	69.80234897
1244.555695	56.00418562	77.56045911	75.41000207	72.67731355	70.89844158	69.67304351
1248.560701	55.78501729	77.41642162	75.28486972	72.55084886	70.77705694	69.54672148
1252.565707	55.58127344	77.27593323	75.1618503	72.42789894	70.65754656	69.42450769
1256.570713	55.3855732	77.13910668	75.04051107	72.30934942	70.54124983	69.30773845
1260.57572	55.1924644	77.0058971	74.920829	72.19632493	70.42962122	69.19802969
1264.580726	54.99819909	76.87620174	74.80328546	72.0901605	70.32422353	69.09728613
1268.585732	54.80078028	76.75002632	74.68875821	71.99226365	70.22664429	69.00758899
1272.590738	54.59993403	76.62758118	74.57826183	71.90379825	70.1382645	68.93088076
1276.595745	54.39675099	76.50917129	74.47259228	71.82515665	70.0598373	68.86839598
1280.600751	54.19300125	76.39486681	74.37192552	71.75532012	69.99093969	68.81992934
1284.605757	53.99039498	76.2841044	74.2754794	71.69143212	69.92955179	68.78329742
1288.610763	53.79009288	76.17547525	74.18143803	71.62903863	69.87217077	68.75455433
1292.61577	53.59256708	76.06691715	74.08731349	71.56318581	69.81471966	68.72930047
1296.620776	53.39771117	75.95629189	73.99067578	71.48992733	69.75399142	68.70470189
1300.625782	53.20504188	75.8420386	73.88988622	71.40739163	69.6889159	68.681243
1304.630788	53.01388514	75.72353626	73.78444936	71.31590455	69.62109517	68.6634647
1308.635795	52.82350647	75.60105351	73.67489841	71.21737921	69.554679	68.6596985
1312.640801	52.63318614	75.47544214	73.562424	71.11454161	69.49609441	68.68115086
1316.645807	52.44225453	75.34780298	73.44850678	71.010413	69.45409598	68.7401992
1320.650814	52.25010306	75.21925756	73.33468898	70.90818112	69.44025893	68.84669464
1324.65582	52.0561823	75.09084502	73.22249207	70.81144125	69.46953225	68.99992939
1328.660826	51.85999441	74.9635065	73.11342858	70.72480677	69.55952625	69.1740327
1332.665832	51.66108379	74.83811079	73.00905096	70.65501736	69.7252062	69.30111337
1336.670839	51.45902827	74.7154858	72.91099903	70.6128843	69.96278968	69.27895687
1340.675845	51.25343155	74.59643496	72.82104296	70.61667618	70.21925587	69.04204526
1344.680851	51.04391758	74.48173637	72.74118044	70.69749781	70.37271159	68.64078657
1348.685857	50.83012705	74.37215214	72.67393538	70.90459673	70.29546206	68.19754396
1352.690864	50.61171615	74.26851325	72.62308062	71.29420899	69.98433287	67.80059749
1356.69587	50.38835828	74.17196875	72.59500736	71.84635766	69.56229078	67.47565068
1360.700876	50.15974899	74.08446224	72.60088683	72.29494106	69.14826741	67.2144675
1364.705882	49.92561528	74.0094316	72.6596526	72.27221507	68.79366682	67.00057431
1368.710889	49.6857305	73.95268948	72.80132059	71.84253316	68.50295337	66.81952964
1372.715895	49.43993639	73.92347309	73.06754946	71.31862471	68.26387092	66.66089271
1376.720901	49.18817436	73.93564241	73.49751814	70.85803004	68.06239246	66.51757463
1380.725907	48.93052765	74.00867224	74.07174464	70.48385699	67.88717992	66.38480243
1384.730914	48.66727499	74.16694406	74.61116801	70.17913297	67.72996142	66.25928708
1388.73592	48.39895299	74.43324626	74.80380808	69.9234667	67.58485314	66.13866023
1392.740926	48.1264173	74.80877944	74.5283389	69.70093328	67.44764913	66.02112947
1396.745932	47.85087918	75.23462596	73.97830278	69.50027641	67.31533339	65.90530073
1400.750939	47.57387523	75.56026968	73.37617446	69.31389654	67.18582573	65.79013066
1404.755945	47.2971091	75.59965252	72.82454022	69.13703955	67.05789163	65.67496723
1408.760951	47.02210643	75.2890236	72.34749157	68.96725423	66.93110256	65.55961318
1412.765957	46.74968335	74.74551778	71.94203089	68.80388467	66.80572345	65.44432859
1416.770964	46.47936885	74.14058092	71.59956449	68.64741538	66.68246264	65.32971716
1420.77597	46.20908843	73.58664338	71.31125907	68.49870639	66.56213467	65.21651794
1424.780976	45.93544541	73.12511706	71.06847862	68.35834467	66.44536681	65.10539258
1428.785982	45.65467871	72.75544072	70.86272865	68.22631869	66.33245373	64.99679534
1432.790989	45.36395683	72.46066498	70.68601535	68.10203327	66.22336844	64.89095075
1436.795995	45.06246169	72.2213186	70.53133385	67.9845203	66.11786431	64.78790525
1440.801001	44.75192445	72.02090231	70.39295776	67.87267954	66.01559388	64.68760132
1444.806008	44.43666882	71.84709639	70.26645876	67.76545545	65.91620071	64.58993706
1448.811014	44.12345057	71.69128379	70.14854535	67.66193104	65.81937161	64.49479438
1452.81602	43.82136211	71.54765704	70.03683293	67.56135804	65.72485379	64.40203396
1456.821026	43.541926	71.41239136	69.92962056	67.46315043	65.63244515	64.31146464
1460.826033	43.29936392	71.28300297	69.82570784	67.36686215	65.54196614	64.22280367
1464.831039	43.11093486	71.15788346	69.72425781	67.27216112	65.45322169	64.13565312
1468.836045	42.99716796	71.03597536	69.62469791	67.17880568	65.36596647	64.04951855
1472.841051	42.98174246	70.91655832	69.52664755	67.0866255	65.27989045	63.96387884
1476.846058	43.09069516	70.79911936	69.42986319	66.9955074	65.1946397	63.87828573
1480.851064	43.35062228	70.68328115	69.33419674	66.90538538	65.10987141	63.79244895
1484.85607	43.78571199	70.56876469	69.23956552	66.81623443	65.02532194	63.70627156
1488.861076	44.41390642	70.45536932	69.14593267	66.728067	64.94085668	63.6198309
1492.866083	45.24315583	70.34296007	69.05329529	66.64093142	64.85648258	63.53332777
1496.871089	46.26914264	70.2314575	68.96167753	66.55491097	64.77232632	63.44703124
1500.876095	47.47548297	70.12082775	68.8711251	66.4701219	64.68859483	63.36123557
1504.881101	48.83629257	70.01107077	68.78169831	66.38670786	64.60553387	63.2762312
1508.886108	50.31992307	69.90220463	68.69346065	66.30482701	64.52339084	63.19228348
1512.891114	51.89240958	69.7942435	68.60646026	66.22462755	64.44237979	63.10961011
1516.89612	53.51971512	69.68716813	68.52070326	66.14620815	64.3626436	63.02835059
1520.901126	55.16862939	69.58089115	68.43612182	66.06956434	64.28421208	62.94852714
1524.906133	56.80671016	69.4752256	68.35254576	65.99453104	64.20696381	62.87000633
1528.911139	58.40185568	69.36987178	68.26969297	65.920744	64.13060913	62.79248112
1532.916145	59.92208337	69.26443768	68.18719403	65.84764939	64.05471508	62.71549561
1536.921151	61.33596193	69.1584971	68.10465431	65.77457957	63.97877988	62.63852148
1540.926158	62.61392127	69.05166867	68.02173634	65.70088141	63.90233862	62.56106753
1544.931164	63.7303427	68.94368309	67.93822926	65.62604903	63.82505982	62.48278076
1548.93617	64.6659781	68.83441078	67.85407738	65.54980689	63.74679571	62.40349984
1552.941176	65.41001487	68.72384481	67.76936206	65.47211739	63.66757505	62.32324912
1556.946183	65.96114097	68.61205674	67.68425265	65.39312773	63.58755597	62.24219059
1560.951189	66.32727959	68.49915014	67.59894942	65.31309171	63.50696695	62.16056328
1564.956195	66.52409838	68.38522848	67.51363537	65.23229846	63.42605769	62.07863228
1568.961202	66.572738	68.27038088	67.42844447	65.1510236	63.34506824	61.99665681
1572.966208	66.49730852	68.15467997	67.34344816	65.06950391	63.2642153	61.91487586
1576.971214	66.32258944	68.03818419	67.25865909	64.98792946	63.18369008	61.83350599
1580.97622	66.07217772	67.92093958	67.17404903	64.906446	63.10366191	61.75274468
1584.981227	65.76717939	67.80298019	67.08957433	64.82516226	63.02428257	61.67277412
1588.986233	65.4254504	67.68432798	67.00519979	64.74415854	62.94568787	61.59376104
1592.991239	65.06132842	67.56499342	66.92091389	64.66349508	62.86799384	61.5158495
1596.996245	64.6857472	67.44497717	66.83673291	64.58321946	62.79128608	61.43914482
1601.001252	64.30660697	67.3242728	66.75269706	64.50337304	62.71560355	61.36369017
1605.006258	63.92929232	67.20287017	66.66886342	64.42399659	62.64092137	61.28944197
1609.011264	63.55725978	67.08075911	66.5852998	64.34513539	62.56714151	61.21625583
1613.01627	63.19262977	66.95793339	66.50208143	64.26684405	62.49410113	61.14389637
1617.021277	62.83671277	66.83439464	66.41929063	64.18919116	62.42160356	61.0720777
1621.026283	62.49040157	66.71015624	66.33701862	64.1122638	62.34946607	61.00052718
1625.031289	62.15439379	66.58524661	66.25536826	64.03617144	62.27756865	60.92905097
1629.036295	61.82925961	66.45971132	66.17445634	63.96104831	62.20588626	60.85757802
1633.041302	61.51540707	66.33361264	66.09441387	63.88705297	62.13449506	60.78616927
1637.046308	61.21300728	66.20702446	66.01538211	63.8143623	62.06355407	60.71499464
1641.051314	60.92193067	66.08002016	65.93750211	63.74315712	61.99326977	60.64428882
1645.05632	60.64173005	65.95265064	65.86089538	63.67359625	61.92385125	60.57429719
1649.061327	60.37168993	65.82491177	65.78563531	63.60577769	61.85546105	60.50521924
1653.066333	60.11094037	65.69670432	65.71171226	63.53969089	61.78816649	60.43715513
1657.071339	59.85860713	65.56779605	65.63900158	63.47517107	61.72190014	60.37006352
1661.076345	59.61395101	65.43780164	65.56724862	63.41187486	61.65644239	60.30374354
1665.081352	59.3764532	65.30619685	65.49608471	63.34929694	61.59143914	60.23785316
1669.086358	59.145829	65.17237321	65.42507843	63.28683571	61.52645825	60.17196712
1673.091364	58.92198253	65.03572122	65.35380945	63.22389406	61.46107098	60.10566031
1677.09637	58.70492994	64.89571446	65.28193935	63.15998143	61.39493139	60.03858889
1681.101377	58.49471678	64.75196589	65.20925406	63.0947822	61.32782725	59.97054235
1685.106383	58.29134397	64.60424238	65.13566748	63.02817266	61.25969081	59.90145475
1689.111389	58.09470863	64.45244283	65.06119421	62.96019342	61.19057608	59.831382
1693.116395	57.90456457	64.29655712	64.9859092	62.89099776	61.12061935	59.76046201
1697.121402	57.72050979	64.13662334	64.90991171	62.82079772	61.04999893	59.68887409
1701.126408	57.54200978	63.97269427	64.83330273	62.74982089	60.97890403	59.61680748
1705.131414	57.36845897	63.80481692	64.75617632	62.67828249	60.90751516	59.54444166
1709.136421	57.19926832	63.63302401	64.67861979	62.60637087	60.83599499	59.47193702
1713.141427	57.03395395	63.45733459	64.60071656	62.53424285	60.76448631	59.39943297
1717.146433	56.87219951	63.27776101	64.52254777	62.46202493	60.69311422	59.32705045
1721.151439	56.71387679	63.09432018	64.44419187	62.38981737	60.62199026	59.25489654
1725.156446	56.55902753	62.90704837	64.36572302	62.31769959	60.55121665	59.18306995
1729.161452	56.40782067	62.71601906	64.2872097	62.24573554	60.48088966	59.11166607
1733.166458	56.26050072	62.52136475	64.20871427	62.17397883	60.41110088	59.04078123
1737.171464	56.11733627	62.32330327	64.13029388	62.1024774	60.3419359	58.97051524
1741.176471	55.9785701	62.1221704	64.0520023	62.03127772	60.27346963	58.90097155
1745.181477	55.84436817	61.91846015	63.97389259	61.96042878	60.20575883	58.83225415
1749.186483	55.71476634	61.712875	63.89602014	61.8899858	60.13883327	58.76446064
1753.191489	55.58961914	61.50638812	63.81844592	61.82001377	60.07268891	58.69767147
1757.196496	55.46856397	61.30031966	63.74123958	61.75059071	60.00728742	58.63193713
1761.201502	55.3510189	61.09642861	63.66448223	61.68181044	59.94256548	58.5672668
1765.206508	55.23622938	60.89702018	63.58826809	61.6137841	59.87845392	58.5036238
1769.211514	55.12336352	60.70506551	63.5127045	61.54663955	59.81490171	58.44093213
1773.216521	55.0116342	60.5243258	63.43790885	61.48051722	59.75189587	58.37909453
1777.221527	54.90041156	60.35946496	63.36400117	61.41556054	59.68946884	58.31801619
1781.226533	54.78929264	60.21612595	63.29109083	61.35189925	59.62768856	58.25762311
1785.231539	54.6781146	60.1009353	63.21925683	61.28962489	59.56663232	58.19786481
1789.236546	54.5669204	60.02139281	63.14852306	61.22876012	59.5063502	58.1386972
1793.241552	54.4558992	59.98560348	63.07883284	61.16922759	59.4468274	58.08005151
1797.246558	54.34532351	60.00182278	63.01003081	61.11082805	59.3879565	58.02180245
1801.251564	54.23549714	60.07782035	62.94186109	61.0532395	59.32953023	57.96375142
1805.256571	54.12671859	60.22012062	62.87398812	60.9960452	59.27126074	57.90563536
1809.261577	54.01925807	60.43323852	62.80603862	60.93878862	59.21282279	57.8471612
1813.266583	53.91334323	60.71906816	62.73765408	60.88104137	59.15390838	57.78805457
1817.271589	53.80914886	61.07657281	62.66853828	60.82246374	59.09427574	57.72810528
1821.276596	53.70678709	61.50185539	62.59848706	60.76284072	59.03377852	57.66719468
1825.281602	53.60629757	61.98858164	62.52739591	60.70208752	58.97237049	57.60529978
1829.286608	53.50763975	62.52863195	62.45524924	60.64023017	58.91009046	57.54247807
1833.291615	53.41069183	63.11281417	62.38209922	60.57737314	58.84703683	57.47884243
1837.296621	53.31526135	63.73148863	62.30804208	60.51366535	58.78334115	57.41453504
1841.301627	53.22110955	64.37501578	62.23319667	60.44927196	58.71914628	57.349706
1845.306633	53.1279863	65.03400269	62.15768796	60.38435483	58.65459156	57.28449895
1849.31164	53.03566733	65.69937284	62.08163576	60.31906109	58.58980451	57.21904297
1853.316646	52.94398396	66.36230908	62.00514809	60.25351817	58.52489753	57.15344966
1857.321652	52.85283834	67.01412742	61.92831831	60.18783302	58.4599681	57.08781337
1861.326658	52.76220331	67.64614162	61.85122483	60.12209381	58.39510085	57.02221339
1865.331665	52.67211124	68.24958105	61.77393237	60.05637291	58.33037062	56.95671708
1869.336671	52.58263771	68.81562601	61.69649425	59.99073023	58.26584584	56.89138338
1873.341677	52.49388582	69.33561607	61.61895493	59.92521672	58.20159174	56.82626627
1877.346683	52.40597377	69.80145622	61.54135281	59.85987757	58.13767321	56.76141822
1881.35169	52.31902682	70.20618924	61.46372288	59.79475534	58.07415687	56.69689347
1885.356696	52.23317255	70.54463678	61.38609928	59.72989277	58.01111229	56.63275109
1889.361702	52.14853814	70.81396179	61.30851783	59.66533552	57.94861173	56.56905787
1893.366708	52.06524785	71.01400063	61.23101827	59.6011347	57.88672848	56.5058908
1897.371715	51.98341942	71.1472638	61.15364651	59.53734925	57.82553327	56.44333898
1901.376721	51.90315841	71.2185948	61.0764564	59.47404796	57.76508944	56.38150432
1905.381727	51.82455033	71.23456941	60.99951105	59.41131096	57.70544745	56.32050054
1909.386733	51.74765181	71.2027755	60.92288321	59.34923005	57.64664045	56.26044956
1913.39174	51.67248281	71.13111775	60.84665401	59.28790732	57.58868237	56.20147427
1917.396746	51.59902265	71.02725145	60.77090941	59.22745109	57.53156946	56.14368711
1921.401752	51.52721175	70.89819099	60.6957334	59.16796809	57.47528419	56.08717439
1925.406758	51.45695865	70.7500881	60.62119714	59.10955111	57.41979879	56.03197748
1929.411765	51.38814874	70.58814618	60.54734417	59.05226197	57.3650746	55.97807366
1933.416771	51.32064947	70.41662917	60.47417267	58.99611126	57.31105487	55.92536055
1937.421777	51.25430833	70.23892887	60.40161804	58.94103832	57.25765211	55.87364888
1941.426783	51.18894429	70.05766453	60.32954063	58.88689721	57.20473489	55.82266729
1945.43179	51.12433888	69.87479739	60.25772444	58.83345523	57.15212141	55.77208094
1949.436796	51.06023553	69.69174993	60.18589082	58.78040867	57.0995857	55.72152255
1953.441802	50.99635339	69.50952313	60.11372712	58.72741546	57.04687834	55.67063101
1957.446809	50.93241563	69.32880592	60.04092445	58.67413843	56.99375687	55.6190902
1961.451815	50.86818476	69.15007115	59.96721506	58.62028772	56.9400175	55.56665995
1965.456821	50.80349389	68.97365253	59.89239956	58.56565181	56.88551848	55.51319276
1969.461827	50.73826474	68.79979922	59.81635864	58.51011069	56.83019003	55.45863453
1973.466834	50.67250863	68.62870865	59.73904931	58.45363157	56.77403043	55.40301176
1977.47184	50.60631294	68.46054145	59.66049032	58.39625224	56.71709241	55.3464108
1981.476846	50.53981879	68.29542501	59.58074276	58.33805918	56.65946539	55.28895511
1985.481852	50.47319604	68.13345218	59.49989108	58.27916605	56.60125827	55.230785
1989.486859	50.40661994	67.97468037	59.4180277	58.21969633	56.54258552	55.17204227
1993.491865	50.34025137	67.81913352	59.33524214	58.15977111	56.48355765	55.11286012
1997.496871	50.27422127	67.66680701	59.25161454	58.09950173	56.42427575	55.05335765
2001.501877	50.2086194	67.51767398	59.16721258	58.03898638	56.36482909	54.9936379
2005.506884	50.14348772	67.3716908	59.08209079	57.97830936	56.30529502	54.93378811
2009.51189	50.07881941	67.2288009	58.99629132	57.91754189	56.24574019	54.87388136
2013.516896	50.01456448	67.0889367	58.90984552	57.85674402	56.18622246	54.81397888
2017.521902	49.95064184	66.95202092	58.82277584	57.79596678	56.12679326	54.75413262
2021.526909	49.88695613	66.81796866	58.7350979	57.73525458	56.06749987	54.69438786
2025.531915	49.82341589	66.68669072	58.64682244	57.67464744	56.00838783	54.63478567
2029.536921	49.75994903	66.55809832	58.55795719	57.61418324	55.94950305	54.57536527
2033.541927	49.69651264	66.43210793	58.46850864	57.55389977	55.89089387	54.5161662
2037.546934	49.63309595	66.30864511	58.3784836	57.49383665	55.83261275	54.45723046
2041.55194	49.5697176	66.1876464	58.28789072	57.43403718	55.77471761	54.39860441
2045.556946	49.50641949	66.06905918	58.19674173	57.37454989	55.71727264	54.34034059
2049.561952	49.44325945	65.95284017	58.10505247	57.31542995	55.6603482	54.28249929
2053.566959	49.38030476	65.83895351	58.01284349	57.25674003	55.60401968	54.22514963
2057.571965	49.31762727	65.72736947	57.92014006	57.19855049	55.54836484	54.16837007
2061.576971	49.25530045	65.61806401	57.82697111	57.14093839	55.49345945	54.11224772
2065.581977	49.1933981	65.51101858	57.73336692	57.08398497	55.4393712	54.05687603
2069.586984	49.13199415	65.40621903	57.63935494	57.02777077	55.38615195	54.0023503
2073.59199	49.07116318	65.30365213	57.5449534	56.97236819	55.33382921	53.94876022
2077.596996	49.01098111	65.20329847	57.45016255	56.91783108	55.28239743	53.89617931
2081.602003	48.95152552	65.10512164	57.35495404	56.8641819	55.23181047	53.84465147
2085.607009	48.89287537	65.00905519	57.25925948	56.81139811	55.18197623	53.79417584
2089.612015	48.83510966	64.91498994	57.16296069	56.7594003	55.13275471	53.74469267
2093.617021	48.77830482	64.82276564	57.0658845	56.70804604	55.08396074	53.6960737
2097.622028	48.72253084	64.73217076	56.96780529	56.6571327	55.03537262	53.64812101
2101.627034	48.66784628	64.6429525	56.86845702	56.60641161	54.98674724	53.60057706
2105.63204	48.61429288	64.5548368	56.76755402	56.55561224	54.93784068	53.55314611
2109.637046	48.5618904	64.46755419	56.6648167	56.50447203	54.88843116	53.50552365
2113.642053	48.51063286	64.38086568	56.55999671	56.4527652	54.83833984	53.45742812
2117.647059	48.46048638	64.29458262	56.45289575	56.40032407	54.78744504	53.40862803
2121.652065	48.41138842	64.2085766	56.34337481	56.347049	54.73568719	53.35895975
2125.657071	48.36324748	64.12277901	56.23135348	56.29290692	54.68306486	53.30833363
2129.662078	48.31594179	64.03717233	56.11680176	56.23792105	54.6296241	53.25672957
2133.667084	48.26931694	63.951777	55.99972805	56.18215615	54.57544463	53.20418513
2137.67209	48.2231838	63.86663733	55.88016654	56.12570301	54.52062598	53.15078
2141.677096	48.1773199	63.78180925	55.75816666	56.06866498	54.4652758	53.09662024
2145.682103	48.13147783	63.69735114	55.63378569	56.01114773	54.40950116	53.04182455
2149.687109	48.0854023	63.61331808	55.50708466	55.9532525	54.35340304	52.98651379
2153.692115	48.03885429	63.52975913	55.37812748	55.89507229	54.29707345	52.93080401
2157.697121	47.99163742	63.44671679	55.2469825	55.83669038	54.24059458	52.8748024
2161.702128	47.94362	63.36422761	55.11372627	55.77818042	54.18403931	52.81860576
2165.707134	47.89474753	63.28232339	54.97844883	55.71960752	54.12747258	52.76230054
2169.71214	47.84504357	63.20103212	54.84126053	55.66102985	54.07095318	52.7059641
2173.717146	47.79460026	63.12037871	54.70230026	55.60250056	54.01453583	52.64966654
2177.722153	47.74356242	63.04038531	54.56174516	55.54406978	53.95827332	52.5934729
2181.727159	47.69210942	62.96107144	54.41982197	55.48578665	53.90221861	52.53744548
2185.732165	47.64043828	62.88245424	54.27682051	55.42770121	53.84642692	52.48164617
2189.737171	47.58874995	62.80454903	54.13310936	55.36986634	53.79095775	52.42613878
2193.742178	47.53723913	62.72737041	53.98915443	55.31233946	53.73587679	52.37099118
2197.747184	47.48608724	62.65093389	53.84554072	55.25518417	53.68125758	52.31627734
2201.75219	47.43545755	62.57525807	53.7029976	55.19847158	53.62718303	52.26207909
2205.757196	47.38549163	62.50036679	53.562428	55.14228127	53.57374622	52.20848748
2209.762203	47.33630658	62.42629098	53.42494126	55.08670158	53.52105063	52.15560343
2213.767209	47.28799322	62.35306951	53.29188913	55.031829	53.46920894	52.10353751
2217.772215	47.24061584	62.28074861	53.16490369	54.97776607	53.4183403	52.05240823
2221.777222	47.19421498	62.20937946	53.04593462	54.92461753	53.36856508	52.00233838
2225.782228	47.14881474	62.13901376	52.93728225	54.87248385	53.31999688	51.95344891
2229.787234	47.10443603	62.06969726	52.8416209	54.82145219	53.27273118	51.90584981
2233.79224	47.06111617	62.00146135	52.7620054	54.77158432	53.22683102	51.85962805
2237.797247	47.01893429	61.93431339	52.70185107	54.72290247	53.18231058	51.81483301
2241.802253	46.97804077	61.86822673	52.66487584	54.67537454	53.13911897	51.77146106
2245.807259	46.93868908	61.80313228	52.65499187	54.62890148	53.09712754	51.72944197
2249.812265	46.9012691	61.73891362	52.67613596	54.58331025	53.05612478	51.68863087
2253.817272	46.86634349	61.6754079	52.73203528	54.53835619	53.01582256	51.64880948
2257.822278	46.83469113	61.61241398	52.82592052	54.4937371	52.97587565	51.60969955
2261.827284	46.80736469	61.54970769	52.96022185	54.449119	52.93591334	51.57098855
2265.83229	46.78577241	61.48706226	53.1363083	54.40417012	52.89557857	51.53236449
2269.837297	46.77179741	61.42427023	53.35434362	54.35859709	52.85456741	51.49355388
2273.842303	46.76797307	61.36116244	53.61331344	54.31217636	52.81266183	51.45435546
2277.847309	46.77773957	61.29762056	53.91122226	54.26477534	52.76975044	51.41466425
2281.852315	46.80581677	61.23358155	54.24538492	54.21636112	52.72583587	51.3744833
2285.857322	46.85873976	61.16903426	54.61269147	54.16699789	52.68103117	51.33392513
2289.862328	46.9456108	61.1040105	55.00974625	54.11683713	52.63554983	51.29320765
2293.867334	47.07910505	61.03857334	55.43286111	54.06610557	52.58969527	51.25265118
2297.87234	47.27667179	60.97280528	55.87796331	54.01509547	52.54385517	51.21268348
2301.877347	47.56155172	60.90679814	56.3405061	53.9641612	52.49850508	51.17385876
2305.882353	47.96234178	60.84064581	56.81544142	53.91372497	52.4542257	51.13689694
2309.887359	48.50771542	60.77443995	57.29726606	53.86429447	52.41173836	51.1027504
2313.892365	49.20887292	60.70826843	57.78012068	53.8164958	52.37196557	51.072709
2317.897372	50.01884486	60.64221583	58.25791554	53.77112696	52.33612743	51.04856162
2321.902378	50.77344765	60.57636549	58.72446811	53.7292407	52.30589148	51.03284325
2325.907384	51.19515462	60.51080244	59.17365134	53.69227076	52.28360474	51.02921188
2329.91239	51.08919823	60.44561686	59.59955947	53.66222433	52.27265159	51.04301204
2333.917397	50.54833465	60.380908	59.99669689	53.6419753	52.27799928	51.08206291
2337.922403	49.8236321	60.31678841	60.36018786	53.63570676	52.30699267	51.15755179
2341.927409	49.10194242	60.25338888	60.6859927	53.6495548	52.37036911	51.28427804
2345.932416	48.46219979	60.1908644	60.9711051	53.69245132	52.48302584	51.47752426
2349.937422	47.92053484	60.12940139	61.21369918	53.77689463	52.66257944	51.73959399
2353.942428	47.46865052	60.06922716	61.41319814	53.91845274	52.91999897	52.0278866
2357.947434	47.09208105	60.01062192	61.57024812	54.13038095	53.23249642	52.22684019
2361.952441	46.77688163	59.95393454	61.68659838	54.40608251	53.50518583	52.21020982
2365.957447	46.51142157	59.89960312	61.7649066	54.68720526	53.59372959	51.9783101
2369.962453	46.2864311	59.84818165	61.80849969	54.8546758	53.44047758	51.6475474
2373.967459	46.09456471	59.80037453	61.82112343	54.81122241	53.1351095	51.32036055
2377.972466	45.92993293	59.75708085	61.80670963	54.58229297	52.79778153	51.0382591
2381.977472	45.78773398	59.71945087	61.76918015	54.27239925	52.49261109	50.8055087
2385.982478	45.66399701	59.68895763	61.71229628	53.96400863	52.23561477	50.61379779
2389.987484	45.55541166	59.66748765	61.63955378	53.69118864	52.0224626	50.45322279
2393.992491	45.45921346	59.65745479	61.55411751	53.45901789	51.84392058	50.3155245
2397.997497	45.37310121	59.66194166	61.4587875	53.26194353	51.69133678	50.19449959
2402.002503	45.29517103	59.68486922	61.35598762	53.09239059	51.55790687	50.08565175
2406.007509	45.22385948	59.73118275	61.2477702	52.94365032	51.43859481	49.98575414
2410.012516	45.15789224	59.80700545	61.13583179	52.81048318	51.32975604	49.89249332
2414.017522	45.09623772	59.91961285	61.02153752	52.68899755	51.22877577	49.80421197
2418.022528	45.03806558	60.07684435	60.90595204	52.57637081	51.13378857	49.71972965
2422.027534	44.98271053	60.28505579	60.78987535	52.47058562	51.0434737	49.63821773
2426.032541	44.92964121	60.54383391	60.67387989	52.37021795	50.95690665	49.55910921
2430.037547	44.87843415	60.8350572	60.55834463	52.2742737	50.87344873	49.48203008
2434.042553	44.82875222	61.10696361	60.44348001	52.18206286	50.79266252	49.40674433
2438.047559	44.780327	61.26811372	60.32933774	52.09310208	50.71424595	49.33310855
2442.052566	44.73294462	61.22421279	60.21580025	52.00704022	50.63798134	49.26103476
2446.057572	44.68643432	60.95483042	60.10254811	51.92360336	50.56369783	49.19046155
2450.062578	44.64065934	60.53878745	59.98901073	51.84255713	50.49124565	49.12133362
2454.067584	44.59550976	60.08636899	59.87431784	51.76368367	50.42048087	49.0535892
2458.072591	44.55089667	59.67161106	59.75728686	51.68677008	50.35125815	48.98715425
2462.077597	44.50674773	59.32208687	59.6364974	51.61160491	50.28342929	48.92194147
2466.082603	44.46300359	59.03763718	59.51050207	51.53797956	50.216845	48.85785236
2470.08761	44.41961516	58.80759113	59.37817809	51.46569187	50.15135818	48.79478053
2474.092616	44.37654163	58.61966462	59.23913106	51.39455003	50.0868274	48.73261519
2478.097622	44.33374897	58.46323236	59.09397154	51.32437597	50.02311977	48.67124406
2482.102628	44.29120905	58.33001686	58.9442917	51.25500751	49.96011296	48.61055565
2486.107635	44.24889912	58.21385562	58.79231508	51.18629944	49.89769634	48.55044084
2490.112641	44.20680165	58.11024832	58.64037937	51.11812361	49.83577138	48.49079426
2494.117647	44.16490425	58.01592911	58.49048308	51.0503683	49.77425143	48.43151564
2498.122653	44.12319978	57.92852664	58.34404217	50.98293715	49.71306119	48.37251131
2502.12766	44.08168628	57.84631193	58.20186287	50.91574781	49.65213593	48.31369589
2506.132666	44.04036669	57.76801673	58.06425027	50.84873055	49.59142056	48.25499406
2510.137672	43.99924846	57.69270439	57.93116294	50.78182687	49.53086882	48.19634197
2514.142678	43.95834286	57.61967827	57.80235543	50.71498826	49.47044235	48.13768817
2518.147685	43.9176642	57.54841678	57.67748516	50.64817504	49.41011003	48.07899389
2522.152691	43.87722886	57.47852694	57.5561821	50.58135536	49.34984723	48.0202325
2526.157697	43.83705432	57.40971106	57.43808883	50.51450442	49.28963529	47.96138847
2530.162703	43.79715813	57.34174268	57.32288024	50.44760367	49.22946101	47.9024559
2534.16771	43.7575567	57.27444889	57.2102706	50.38064023	49.16931621	47.84343684
2538.172716	43.71826403	57.20769738	57.10001345	50.31360629	49.10919728	47.78433973
2542.177722	43.67929031	57.14138671	56.99189786	50.24649851	49.04910476	47.72517778
2546.182728	43.64064023	57.07543881	56.88574327	50.17931733	48.9890428	47.66596763
2550.187735	43.60231139	57.0097932	56.78139394	50.11206621	48.92901843	47.60672797
2554.192741	43.56429268	56.94440214	56.67871365	50.04475057	48.8690407	47.54747821
2558.197747	43.52656303	56.87922659	56.57758086	49.97737645	48.80911942	47.48823698
2562.202753	43.48909094	56.81423251	56.47788434	49.9099488	48.74926359	47.42902042
2566.20776	43.45183481	56.74938745	56.37951917	49.84246933	48.6894794	47.36984007
2570.212766	43.41474467	56.68465733	56.28238324	49.77493401	48.62976786	47.31070054
2574.217772	43.37776508	56.6200035	56.18637416	49.70733025	48.57012212	47.2515969
2578.222778	43.34083902	56.55538012	56.09138676	49.63963409	48.51052476	47.19251201
2582.227785	43.30391236	56.49073235	55.99731133	49.57180765	48.4509453	47.13341426
2586.232791	43.26693815	56.42599541	55.90403287	49.50379746	48.39133852	47.07425608
2590.237797	43.22988002	56.36109508	55.81143162	49.43553402	48.33164386	47.01497373
2594.242804	43.19271433	56.29594957	55.71938482	49.36693321	48.27178646	46.95548883
2598.24781	43.15543056	56.23047292	55.62776981	49.29789954	48.21167988	46.89571176
2602.252816	43.11803038	56.16457952	55.53646801	49.22833115	48.15123054	46.83554675
2606.257822	43.08052538	56.09818912	55.44536916	49.15812602	48.09034301	46.77489807
2610.262829	43.04293418	56.03123153	55.35437525	49.08718842	48.02892584	46.71367652
2614.267835	43.00527935	55.96365038	55.26340336	49.01543469	47.96689659	46.65180507
2618.272841	42.96758441	55.89540515	55.17238706	48.94279738	47.90418574	46.5892231
2622.277847	42.92987138	55.82647157	55.08127625	48.86922741	47.84073883	46.52588843
2626.282854	42.89215902	55.75684021	54.99003567	48.79469403	47.77651694	46.46177738
2630.28786	42.85446171	55.68651395	54.89864252	48.71918307	47.71149579	46.39688305
2634.292866	42.81678916	55.61550474	54.8070836	48.64269391	47.64566379	46.33121233
2638.297872	42.77914674	55.5438302	54.71535255	48.56523595	47.57901975	46.26478252
2642.302879	42.74153635	55.47151054	54.62344732	48.48682495	47.51157035	46.19761777
2646.307885	42.70395765	55.398566	54.53136813	48.40747992	47.44332779	46.12974593
2650.312891	42.66640927	55.32501498	54.43911589	48.32722044	47.37430772	46.06119604
2654.317897	42.62889009	55.25087277	54.34669116	48.24606479	47.30452742	45.99199634
2658.322904	42.59140014	55.17615096	54.25409335	48.16402864	47.23400447	45.9221729
2662.32791	42.55394117	55.10085723	54.16132036	48.08112436	47.16275554	45.85174869
2666.332916	42.51651688	55.02499558	54.06836837	47.9973607	47.09079572	45.780743
2670.337922	42.47913288	54.94856674	53.97523177	47.91274279	47.01813796	45.70917103
2674.342929	42.44179639	54.87156874	53.88190326	47.82727246	46.94479287	45.63704362
2678.347935	42.40451592	54.79399751	53.7883739	47.74094856	46.87076871	45.56436701
2682.352941	42.36730087	54.71584757	53.69463333	47.65376745	46.79607153	45.49114267
2686.357947	42.33016123	54.63711254	53.60067	47.56572354	46.72070549	45.41736715
2690.362954	42.29310739	54.55778572	53.50647144	47.47680981	46.64467323	45.34303218
2694.36796	42.25614996	54.47786059	53.41202468	47.38701835	46.56797638	45.26812494
2698.372966	42.2192998	54.39733123	53.31731673	47.2963409	46.490616	45.19262867
2702.377972	42.18256803	54.31619272	53.22233504	47.20476939	46.41259314	45.11652377
2706.382979	42.14596612	54.23444152	53.12706807	47.11229637	46.33390938	45.03978915
2710.387985	42.10950598	54.15207582	53.03150572	47.01891552	46.25456726	44.96240402
2714.392991	42.07320005	54.06909579	52.9356397	46.92462202	46.17457082	44.88434964
2718.397997	42.03706137	53.98550378	52.83946376	46.82941283	46.09392586	44.8056111
2722.403004	42.00110354	53.90130441	52.74297377	46.73328686	46.01264023	44.72617859
2726.40801	41.96534064	53.81650444	52.64616748	46.63624496	45.93072379	44.64604824
2730.413016	41.92978713	53.73111244	52.54904413	46.53828955	45.84818825	44.56522217
2734.418023	41.89445767	53.64513805	52.45160367	46.43942405	45.76504648	44.48370775
2738.423029	41.85936696	53.55859093	52.35384556	46.33965172	45.6813115	44.40151617
2742.428035	41.82452963	53.4714791	52.2557672	46.23897403	45.5969949	44.31866012
2746.433041	41.78996014	53.38380682	52.1573618	46.13738847	45.51210466	44.23515089
2750.438048	41.75567284	53.29557181	52.05861579	46.03488579	45.4266424	44.15099483
2754.443054	41.72168184	53.20676215	51.9595058	45.93144668	45.34060017	44.06618942
2758.44806	41.68800082	53.11735281	51.85999536	45.82703836	45.25395699	43.98071921
2762.453066	41.65464256	53.02730238	51.76003179	45.72161119	45.1666755	43.89455206
2766.458073	41.62161801	52.93655039	51.65954363	45.6150959	45.07869927	43.80763607
2770.463079	41.58893486	52.84501579	51.55843917	45.50740209	44.98995124	43.71989793
2774.468085	41.55659572	52.75259716	51.45660673	45.3984183	44.90033393	43.631243
2778.473091	41.52459602	52.65917496	51.3539169	45.28801424	44.80973165	43.5415576
2782.478098	41.49292187	52.56461592	51.25022689	45.17604496	44.71801476	43.45071345
2786.483104	41.46154831	52.46877911	51.14538667	45.06235684	44.62504574	43.35857391
2790.48811	41.43043835	52.37152321	51.03924613	44.94679454	44.53068622	43.26500129
2794.493116	41.39954305	52.27271385	50.93166247	44.8292081	44.43480412	43.16986435
2798.498123	41.36880291	52.17223022	50.82250682	44.70945929	44.33728008	43.07304499
2802.503129	41.33815064	52.06997019	50.71166948	44.58742637	44.23801223	42.97444337
2806.508135	41.30751489	51.96585345	50.59906324	44.463007	44.13691917	42.8739812
2810.513141	41.27682477	51.85982282	50.48462495	44.33611918	44.03394103	42.77160299
2814.518148	41.24601435	51.75184382	50.36831547	44.20670056	43.92903886	42.66727564
2818.523154	41.21502665	51.64190315	50.25011858	44.07470656	43.82219312	42.56098696
2822.52816	41.18381662	51.53000657	50.13003933	43.94010789	43.71340162	42.45274349
2826.533166	41.15235283	51.41617678	50.00810218	43.80288785	43.6026775	42.3425683
2830.538173	41.12061778	51.30045156	49.88434942	43.66303998	43.49004767	42.23049914
2834.543179	41.08860704	51.18288267	49.75883996	43.52056615	43.37555194	42.11658712
2838.548185	41.05632749	51.06353544	49.63164871	43.3754753	43.25924286	42.00089622
2842.553191	41.02379508	50.94248927	49.50286652	43.22778296	43.14118641	41.88350362
2846.558198	40.99103242	50.81983902	49.3726009	43.07751136	43.02146334	41.7645008
2850.563204	40.95806643	50.69569714	49.24097743	42.92469031	42.90017128	41.64399555
2854.56821	40.92492637	50.57019666	49.10814207	42.76935861	42.77742739	41.52211467
2858.573217	40.89164217	50.44349495	48.97426425	42.61156613	42.6533717	41.39900743
2862.578223	40.85824323	50.31577812	48.83954101	42.45137641	42.52817102	41.27484978
2866.583229	40.82475754	50.18726629	48.70420202	42.28886983	42.40202359	41.14984921
2870.588235	40.79121122	50.05821949	48.56851564	42.1241474	42.27516435	41.02425038
2874.593242	40.75762817	49.92894443	48.43279585	41.95733512	42.14787098	40.89834142
2878.598248	40.7240301	49.79980191	48.29741016	41.78858904	42.02047073	40.77246094
2882.603254	40.69043653	49.67121505	48.16278831	41.61810106	41.893348	40.64700576
2886.60826	40.65686497	49.54367817	48.02943171	41.44610555	41.76695265	40.52243922
2890.613267	40.62333116	49.41776616	47.8979234	41.27288683	41.64180899	40.39930009
2894.618273	40.58984922	49.29414426	47.76893835	41.09878762	41.51852519	40.27821185
2898.623279	40.55643198	49.17357781	47.64325357	40.92421847	41.39780298	40.1598921
2902.628285	40.5230911	49.0569415	47.52175772	40.74966828	41.2804472	40.04516171
2906.633292	40.48983731	48.94522753	47.40545929	40.57571576	41.16737452	39.93495327
2910.638298	40.4566805	48.83955184	47.29549264	40.40304185	41.0596209	39.83031801
2914.643304	40.42362987	48.74115724	47.19312069	40.23244286	40.95834654	39.73243041
2918.64831	40.39069392	48.65141235	47.09973309	40.06484406	40.86483738	39.64258931
2922.653317	40.35788045	48.57180484	47.01683833	39.90131333	40.78050183	39.56221412
2926.658323	40.3251965	48.50392766	46.94604858	39.74307425	40.70686136	39.49283497
2930.663329	40.29264827	48.44945704	46.88905599	39.59151795	40.64553356	39.43607521
2934.668335	40.26024095	48.41012133	46.84759969	39.44821288	40.59820681	39.3936253
2938.673342	40.22797861	48.38766077	46.82342358	39.31491152	40.56660594	39.3672076
2942.678348	40.19586413	48.38377887	46.81822605	39.19355319	40.55244921	39.35853234
2946.683354	40.16389915	48.40008755	46.83360365	39.08626191	40.55739812	39.36924638
2950.68836	40.1320842	48.43804939	46.87099245	38.99533866	40.58300233	39.40087728
2954.693367	40.10041891	48.49892096	46.93161143	38.92324723	40.63064352	39.45477663
2958.698373	40.06890242	48.58370234	47.01641271	38.87259321	40.7014823	39.5320669
2962.703379	40.03753386	48.69309701	47.12604322	38.8460955	40.79641267	39.63359663
2966.708385	40.00631299	48.82748595	47.2608212	38.84654974	40.91602791	39.75990763
2970.713392	39.97524082	48.98691769	47.42072934	38.87678302	41.0606006	39.91121704
2974.718398	39.94432021	49.17111461	47.60542428	38.93959925	41.23007794	40.08741498
2978.723404	39.91355627	49.37949384	47.81426062	39.03771493	41.42409178	40.28807728
2982.728411	39.88295663	49.61119974	48.04632614	39.17368621	41.64198166	40.512491
2986.733417	39.85253137	49.86514447	48.3004845	39.34982944	41.88282783	40.75968966
2990.738423	39.82229273	50.14005289	48.5754215	39.5681389	42.14549115	41.02849491
2994.743429	39.7922545	50.43450861	48.86969169	39.83020754	42.42865673	41.31756114
2998.748436	39.76243111	50.74699832	49.18176274	40.13715678	42.73087827	41.62542039
3002.753442	39.7328366	51.07595257	49.51005547	40.48958202	43.05062076	41.95052486
3006.758448	39.70348322	51.41978133	49.85297845	40.88751861	43.38629955	42.29128536
3010.763454	39.6743801	51.77690372	50.20895636	41.33043153	43.73631442	42.64610443
3014.768461	39.64553176	52.14577113	50.57645169	41.81722858	44.09907747	43.01340307
3018.773467	39.61693675	52.52488395	50.9539801	42.34629494	44.47303461	43.39164097
3022.778473	39.58858648	52.91280189	51.34011933	42.91554431	44.85668035	43.77933
3026.783479	39.56046447	53.3081485	51.73351261	43.52248104	45.24856616	44.17504152
3030.788486	39.53254608	53.70961041	52.13286685	44.16426712	45.64730297	44.57740786
3034.793492	39.50479894	54.11593209	52.53694659	44.83778849	46.05155853	44.98511877
3038.798498	39.47718407	54.52590679	52.9445643	45.5397162	46.46005023	45.39691364
3042.803504	39.44965771	54.93836448	53.35456795	46.26655914	46.87153445	45.81157031
3046.808511	39.42217363	55.35215758	53.76582632	47.01470642	47.28479306	46.22789118
3050.813517	39.39468587	55.766145	54.17721293	47.78045873	47.69861799	46.6446875
3054.818523	39.36715137	56.17917542	54.58758926	48.56004921	48.11179459	47.06076254
3058.823529	39.33953239	56.59007022	54.99578767	49.3496547	48.52308449	47.47489441
3062.828536	39.31179838	56.99760712	55.40059511	50.14539968	48.93120896	47.88581933
3066.833542	39.28392711	57.40050502	55.80073811	50.94335507	49.33483338	48.29221622
3070.838548	39.25590513	57.79741126	56.19487013	51.73953475	49.73255417	48.6926936
3074.843554	39.22772741	58.18689214	56.58156226	52.52989307	50.1228889	49.08577989
3078.848561	39.19939658	58.56742806	56.95929849	53.31032642	50.50427126	49.46991838
3082.853567	39.17092165	58.93741451	57.32647691	54.07668222	50.87505183	49.84346828
3086.858573	39.14231659	59.29517015	57.68141796	54.82477834	51.23350638	50.20471301
3090.863579	39.11359886	59.63895338	58.02238117	55.55043539	51.57785261	50.55187716
3094.868586	39.08478797	59.96698798	58.34759102	56.24952354	51.90627638	50.8831528
3098.873592	39.05590425	60.27749832	58.6552724	56.91802425	52.2169677	51.19673558
3102.878598	39.02696777	60.56875362	58.94369506	57.55210578	52.5081659	51.49086992
3106.883605	38.99799742	60.83911966	59.21122553	58.14820961	52.7782123	51.76390184
3110.888611	38.9690103	61.0871153	59.45638382	58.70314305	53.02560786	52.01433652
3114.893617	38.9400212	61.31147016	59.67790133	59.21417189	53.24907162	52.2408968
3118.898623	38.91104233	61.51117894	59.87477515	59.67910598	53.44759562	52.44257799
3122.90363	38.8820832	61.68554755	60.04631426	60.09637037	53.62049117	52.61869407
3126.908636	38.85315069	61.83422668	60.19217305	60.46505548	53.76742202	52.76891078
3130.913642	38.82424925	61.95722936	60.3123687	60.78494131	53.88842106	52.8932622
3134.918648	38.7953813	62.05493067	60.40728076	61.05649312	53.98388866	52.992149
3138.923655	38.76654768	62.12804972	60.47763286	61.28082849	54.0545729	53.06631862
3142.928661	38.73774825	62.17761558	60.52445839	61.45965842	54.10153368	53.11682935
3146.933667	38.70898248	62.20492067	60.54905371	61.59520718	54.12609415	53.14500186
3150.938673	38.68025003	62.21146567	60.5529229	61.69011703	54.12978407	53.15236265
3154.94368	38.65155123	62.1989007	60.53771879	61.74734462	54.11427965	53.1405841
3158.948686	38.62288757	62.16896687	60.50518451	61.77005592	54.08134423	53.11142535
3162.953692	38.59426187	62.12344181	60.457099	61.76152539	54.03277338	53.06667777
3166.958698	38.56567856	62.06409175	60.39522923	61.72504453	53.97034707	53.00811729
3170.963705	38.53714363	61.99263177	60.32129052	61.6638431	53.89579015	52.93746525
3174.968711	38.50866466	61.91069485	60.23691571	61.58102503	53.81074199	52.85635821
3178.973717	38.48025069	61.81980946	60.14363291	61.47951978	53.71673474	52.76632639
3182.978723	38.45191211	61.7213851	60.04285115	61.36204854	53.61517955	52.66878001
3186.98373	38.42366052	61.61670466	59.93585278	61.23110378	53.50735949	52.56500222
3190.988736	38.39550865	61.50692222	59.82379136	61.08894032	53.39442791	52.45614739
3194.993742	38.36747024	61.39306521	59.70769383	60.93757533	53.27741089	52.34324354
3198.998748	38.33955996	61.2760396	59.58846572	60.7787954	53.15721279	52.2271977
3203.003755	38.31179344	61.15663738	59.4668986	60.61416843	53.03462388	52.10880345
3207.008761	38.28418714	61.03554537	59.34367886	60.44505895	52.91032937	51.98874975
3211.013767	38.2567584	60.91335489	59.21939741	60.27264546	52.78491927	51.86763068
3215.018773	38.22952536	60.79057175	59.09455968	60.09793899	52.65889864	51.74595554
3219.02378	38.20250689	60.6676262	58.9695956	59.92180199	52.53269776	51.62415891
3223.028786	38.17572243	60.54488254	58.8448692	59.74496682	52.40668194	51.50261029
3227.033792	38.14919184	60.42264792	58.72068753	59.56805336	52.28116051	51.38162306
3231.038798	38.12293505	60.30118039	58.59730869	59.39158511	52.1563949	51.2614624
3235.043805	38.09697165	60.18069584	58.47494876	59.21600338	52.03260551	51.14235211
3239.048811	38.07132037	60.06137393	58.3537878	59.0416795	51.90997753	51.02448037
3243.053817	38.04599839	59.94336304	58.23397472	58.86892488	51.78866566	50.90800441
3247.058824	38.02102047	59.8267844	58.11563148	58.69799941	51.66879817	50.79305452
3251.06383	37.99639803	59.71173575	57.99885664	58.52911827	51.55048028	50.67973748
3255.068836	37.97213809	59.59829443	57.88372851	58.3624578	51.43379738	50.56813975
3259.073842	37.94824219	59.48652036	57.7703081	58.1981606	51.31881799	50.45833051
3263.078849	37.92470535	59.37645873	57.6586419	58.03634025	51.20559668	50.35036458
3267.083855	37.90151522	59.2681426	57.54876437	57.87708553	51.09417675	50.24428527
3271.088861	37.87865152	59.16159514	57.44070031	57.72046442	50.98459271	50.14012688
3275.093867	37.85608587	59.05683158	57.33446673	57.56652742	50.87687221	50.03791675
3279.098874	37.83378219	58.95386068	57.23007434	57.41531041	50.77103759	49.93767687
3283.10388	37.81169774	58.85268578	57.12752854	57.26683672	50.66710671	49.83942481
3287.108886	37.78978471	58.75330545	57.02683001	57.12111866	50.56509346	49.74317425
3291.113892	37.7679924	58.65571375	56.92797493	56.9781584	50.4650078	49.64893514
3295.118899	37.74626985	58.55990041	56.83095509	56.8379487	50.36685582	49.55671368
3299.123905	37.72456866	58.46585099	56.73575803	56.70047341	50.2706398	49.46651244
3303.128911	37.70284574	58.37354706	56.64236719	56.56570817	50.17635858	49.37833075
3307.133917	37.68106591	58.28296671	56.55076247	56.43362137	50.08400826	49.2921653
3311.138924	37.65920407	58.19408508	56.46092079	56.30417528	49.99358317	49.20801111
3315.14393	37.63724681	58.10687511	56.37281689	56.17732748	49.90507699	49.12586258
3319.148936	37.61519369	58.02130816	56.28642404	56.05303224	49.81848382	49.04571453
3323.153942	37.59305795	57.93735453	56.20171455	55.93124165	49.73379899	48.96756288
3327.158949	37.57086709	57.85498364	56.11866003	55.8119065	49.65101946	48.891405
3331.163955	37.54866332	57.77416393	56.03723126	55.69497659	49.57014374	48.81723952
3335.168961	37.52650418	57.69486241	55.95739775	55.58040063	49.49117145	48.74506577
3339.173967	37.5044635	57.61704415	55.87912715	55.46812585	49.41410277	48.67488315
3343.178974	37.48263291	57.54067168	55.80238472	55.35809757	49.33893808	48.60669058
3347.18398	37.46112415	57.46570478	55.72713315	55.25025903	49.26567826	48.54048669
3351.188986	37.44007255	57.39210074	55.65333284	55.14455174	49.19432601	48.47627092
3355.193992	37.41964194	57.31981519	55.58094303	55.04091663	49.12488847	48.41404597
3359.198999	37.40003159	57.24880377	55.50992364	54.93929607	49.05738128	48.35382165
3363.204005	37.38148585	57.17902431	55.44023791	54.83963661	48.99183415	48.29562016
3367.209011	37.3643076	57.11043957	55.37185551	54.7418924	48.92829746	48.23948256
3371.214018	37.34887676	57.04302013	55.30475592	54.64602877	48.86684989	48.185476
3375.219024	37.33567616	56.97674711	55.23893166	54.55202571	48.80760621	48.13370142
3379.22403	37.32532746	56.91161446	55.17439105	54.45988079	48.75072523	48.08430115
3383.229036	37.31864164	56.84763056	55.11116029	54.3696113	48.69641731	48.03746621
3387.234043	37.3166899	56.78481896	55.04928462	54.28125536	48.64495142	47.99344325
3391.239049	37.32090351	56.7232183	54.98882857	54.19487214	48.59666202	47.95254115
3395.244055	37.33321357	56.66288154	54.92987564	54.11054124	48.55195603	47.91513794
3399.249061	37.3562435	56.60387468	54.87252743	54.02836163	48.51132066	47.88168849
3403.254068	37.39356314	56.54627551	54.81690293	53.94845067	48.47533297	47.85273419
3407.259074	37.44999283	56.4901725	54.76313813	53.87094342	48.44467227	47.82891552
3411.26408	37.5318768	56.43566441	54.71138672	53.79599309	48.42013634	47.81098908
3415.269086	37.64705591	56.38286099	54.6618221	53.72377276	48.40266253	47.79985011
3419.274093	37.80382459	56.33188482	54.61464127	53.65447893	48.39335448	47.79656211
3423.279099	38.00732863	56.28287481	54.57007082	53.5883372	48.39351431	47.80239431
3427.284105	38.25112469	56.23599122	54.52837538	53.52561015	48.404679	47.81886758
3431.289111	38.50387437	56.19142239	54.48986858	53.46660765	48.42865709	47.84780767
3435.294118	38.70219837	56.14939306	54.45492685	53.4116996	48.46755739	47.89140218
3439.299124	38.77401565	56.11017428	54.42400601	53.36133102	48.52379358	47.95225253
3443.30413	38.69119074	56.0740949	54.39766101	53.3160395	48.6000354	48.03340298
3447.309136	38.49179516	56.04155467	54.37656917	53.2764751	48.69905556	48.13831186
3451.314143	38.24229064	56.01303929	54.3615574	53.24342245	48.82338914	48.27070135
3455.319149	37.99388884	55.98913779	54.35363422	53.21782526	48.97467887	48.43417516
3459.324155	37.77133207	55.97056306	54.35402746	53.20081266	49.15254089	48.63142537
3463.329161	37.58114274	55.95817643	54.36422851	53.19372641	49.35279735	48.86277348
3467.334168	37.42131771	55.95301773	54.38604345	53.19814656	49.56510479	49.12376994
3471.339174	37.28707775	55.95634208	54.42164994	53.21591021	49.77055308	49.40179322
3475.34418	37.17342395	55.96966486	54.47365548	53.24911332	49.94083592	49.67239993
3479.349186	37.0760255	55.99481577	54.54514592	53.30007701	50.04157274	49.8978865
3483.354193	36.99139633	56.03400122	54.63970056	53.37124573	50.0414981	50.03232597
3487.359199	36.91681731	56.08987112	54.76132631	53.4649642	49.9248069	50.03585068
3491.364205	36.85019344	56.16557909	54.91422316	53.58305071	49.69881813	49.89287185
3495.369212	36.78991466	56.26481189	55.10222751	53.72605548	49.39072706	49.6206718
3499.374218	36.73474046	56.39173849	55.32769046	53.89208439	49.03607438	49.26044778
3503.379224	36.68371017	56.55078609	55.58946368	54.07514324	48.66728719	48.85890169
3507.38423	36.63607509	56.74607836	55.87971174	54.26322156	48.30772722	48.45397096
3511.389237	36.59124786	56.98027088	56.17975388	54.43690284	47.97108788	48.06992738
3515.394243	36.54876469	57.25241973	56.45655424	54.5700478	47.66350658	47.71897847
3519.399249	36.50825718	57.5545552	56.663841	54.63429833	47.38620606	47.40505202
3523.404255	36.46943115	57.86715038	56.75281238	54.60746356	47.13765237	47.12728576
3527.409262	36.43205056	58.15524449	56.69185901	54.48220273	46.91501355	46.88247603
3531.414268	36.39592528	58.36965421	56.48313429	54.26926864	46.71503317	46.66655759
3535.419274	36.36090158	58.45881649	56.16129272	53.992815	46.5345024	46.47540247
3539.42428	36.3268547	58.39042338	55.77561971	53.68130576	46.3704855	46.30520149
3543.429287	36.29368292	58.1688942	55.37099804	53.35971513	46.22040537	46.15261206
3547.434293	36.26130282	57.83271973	54.9785436	53.0458666	46.08205519	46.01478469
3551.439299	36.22964537	57.43433965	54.61533897	52.75032571	45.95357456	45.88933247
3555.444305	36.19865278	57.02009098	54.28818549	52.47801891	45.83341118	45.77427778
3559.449312	36.16827585	56.62119526	53.99768883	52.23016095	45.72027887	45.6679936
3563.454318	36.13847185	56.25422579	53.74129503	52.0058348	45.61311715	45.5691474
3567.459324	36.1092028	55.92536523	53.51517221	51.8030777	45.51105468	45.47665085
3571.46433	36.08043414	55.63470315	53.31524044	51.61954661	45.41337702	45.38961625
3575.469337	36.05213378	55.3793118	53.13766975	51.45288729	45.31949887	45.3073193
3579.474343	36.02427137	55.15510113	52.9790784	51.30091611	45.22894027	45.22916775
3583.479349	35.9968179	54.95780904	52.83657588	51.16169242	45.14130641	45.15467512
3587.484355	35.96974548	54.78346686	52.70773312	51.03353156	45.05627079	45.08343889
3591.489362	35.94302726	54.62857636	52.59052444	50.91498861	44.97356117	45.01512256
3595.494368	35.91663751	54.49014098	52.48326329	50.80483006	44.89294816	44.94944115
3599.499374	35.89055165	54.36563123	52.38454238	50.70200284	44.81423608	44.88614968
3603.50438	35.86474641	54.25292583	52.29318195	50.6056051	44.73725589	44.82503411
3607.509387	35.83919994	54.15024899	52.2081872	50.51486083	44.66185979	44.76590461
3611.514393	35.8138919	54.05611273	52.12871398	50.42909871	44.5879173	44.70859048
3615.519399	35.78880353	53.96926728	52.0540418	50.34773507	44.51531248	44.65293658
3619.524406	35.76391766	53.88865998	51.98355258	50.27026024	44.44394215	44.59880083
3623.529412	35.73921872	53.8134017	51.91671397	50.19622781	44.3737147	44.54605261
3627.534418	35.7146927	53.74273975	51.85306625	50.12524604	44.30454947	44.49457161
3631.539424	35.6903271	53.67603579	51.7922118	50.05697095	44.23637641	44.4442472
3635.544431	35.66611081	53.612748	51.73380659	49.99110067	44.16913604	44.39497795
3639.549437	35.64203408	53.55241632	51.6775532	49.92737067	44.10277949	44.3466713
3643.554443	35.61808839	53.49465026	51.62319487	49.86554973	44.03726864	44.29924332
3647.559449	35.59426633	53.43911869	51.57051047	49.80543629	43.97257634	44.25261835
3651.564456	35.57056154	53.38554113	51.51931001	49.74685527	43.9086866	44.20672878
3655.569462	35.5469686	53.33368035	51.46943076	49.68965513	43.84559479	44.16151459
3659.574468	35.52348292	53.28333592	51.4207337	49.63370511	43.78330794	44.11692294
3663.579474	35.50010064	53.23433865	51.37310033	49.57889276	43.72184487	44.07290765
3667.584481	35.47681861	53.1865457	51.32642976	49.52512149	43.66123656	44.02942865
3671.589487	35.45363421	53.13983628	51.2806361	49.47230844	43.6015263	43.98645134
3675.594493	35.43054537	53.09410802	51.23564609	49.42038243	43.54277006	43.94394597
3679.599499	35.40755042	53.04927369	51.191397	49.36928208	43.48503678	43.90188697
3683.604506	35.38464809	53.00525848	51.14783477	49.31895419	43.42840876	43.86025231
3687.609512	35.36183739	52.96199773	51.10491242	49.26935224	43.37298211	43.81902293
3691.614518	35.33911758	52.91943496	51.06258873	49.22043518	43.31886721	43.77818214
3695.619524	35.31648812	52.87752038	51.02082711	49.17216631	43.26618929	43.73771511
3699.624531	35.2939486	52.83620955	50.97959467	49.12451241	43.21508901	43.69760848
3703.629537	35.27149873	52.79546246	50.93886156	49.07744308	43.16572313	43.65784996
3707.634543	35.2491383	52.75524274	50.89860035	49.03093008	43.11826517	43.61842802
3711.639549	35.22686715	52.71551707	50.85878566	48.98494696	43.0729061	43.57933163
3715.644556	35.2046852	52.67625473	50.81939375	48.9394687	43.02985506	43.54055007
3719.649562	35.18259242	52.63742724	50.78040235	48.89447142	42.98933994	43.50207279
3723.654568	35.16058892	52.59900813	50.74179044	48.84993224	42.95160807	43.46388925
3727.659574	35.13867493	52.56097273	50.70353809	48.80582912	42.91692667	43.42598884
3731.664581	35.11685088	52.52329797	50.6656264	48.76214078	42.8855833	43.38836084
3735.669587	35.09511744	52.48596233	50.62803739	48.71884668	42.85788608	43.35099439
3739.674593	35.07347558	52.44894567	50.59075396	48.67592698	42.8341637	43.31387842
3743.679599	35.05192661	52.41222918	50.55375983	48.63336261	42.81476509	43.27700174
3747.684606	35.03047219	52.37579528	50.5170395	48.59113526	42.80005886	43.24035299
3751.689612	35.0091143	52.33962758	50.48057825	48.54922748	42.79043207	43.20392071
3755.694618	34.98785528	52.30371077	50.44436211	48.50762275	42.78628859	43.1676934
3759.699625	34.96669768	52.2680306	50.40837781	48.46630558	42.78804675	43.13165955
3763.704631	34.94564419	52.23257383	50.37261281	48.42526157	42.79613618	43.09580774
3767.709637	34.92469751	52.19732816	50.33705531	48.3844775	42.81099386	43.0601267
3771.714643	34.90386013	52.1622822	50.30169419	48.34394143	42.83305921	43.0246054
3775.71965	34.88313418	52.12742549	50.26651912	48.30364272	42.86276815	42.98923318
3779.724656	34.86252115	52.09274846	50.23152053	48.26357208	42.90054619	42.95399986
3783.729662	34.84202168	52.05824247	50.19668967	48.22372158	42.94680046	42.91889585
3787.734668	34.82163533	52.02389977	50.16201867	48.18408463	43.00191084	42.88391225
3791.739675	34.80136034	51.98971358	50.12750053	48.1446559	43.0662201	42.84904103
3795.744681	34.78119345	51.95567799	50.09312919	48.10543124	43.14002346	42.81427504
3799.749687	34.76112977	51.92178799	50.05889945	48.06640753	43.22355762	42.77960813
3803.754693	34.74116272	51.88803941	50.02480701	48.02758247	43.31698947	42.74503509
3807.7597	34.72128403	51.85442878	49.99084833	47.98895445	43.42040512	42.71055169
3811.764706	34.70148385	51.82095328	49.95702053	47.95052222	43.53379925	42.67615454
3815.769712	34.68175102	51.78761055	49.92332131	47.91228475	43.65706537	42.64184101
3819.774718	34.6620733	51.75439859	49.88974874	47.874241	43.78998744	42.60760907
3823.779725	34.64243781	51.72131558	49.85630116	47.8363897	43.93223305	42.5734571
3827.784731	34.62283142	51.68835978	49.82297701	47.79872924	44.08334859	42.53938378
3831.789737	34.60324127	51.65552943	49.78977475	47.76125757	44.24275673	42.50538792
3835.794743	34.58365516	51.62282265	49.75669278	47.72397215	44.40975632	42.47146838
3839.79975	34.56406202	51.59023746	49.72372936	47.68686996	44.58352493	42.43762395
3843.804756	34.54445218	51.55777175	49.69088268	47.64994761	44.76312414	42.40385339
3847.809762	34.52481771	51.52542334	49.65815085	47.61320137	44.94750747	42.3701554
3851.814768	34.50515249	51.49319005	49.62553195	47.57662741	45.13553111	42.33652869
3855.819775	34.48545232	51.46106978	49.59302416	47.54022184	45.32596726	42.30297207
3859.824781	34.46571483	51.42906061	49.56062583	47.50398097	45.51751999	42.26948452
3863.829787	34.4459394	51.39716086	49.52833554	47.46790136	45.70884348	42.23606528
3867.834793	34.42612698	51.36536919	49.4961522	47.43198001	45.89856245	42.20271396
3871.8398	34.40627983	51.33368464	49.4640751	47.39621439	46.08529432	42.16943055
3875.844806	34.38640133	51.30210664	49.43210391	47.36060249	46.26767284	42.13621549
3879.849812	34.36649572	51.27063501	49.40023869	47.32514286	46.44437251	42.10306967
3883.854819	34.34656786	51.23926993	49.36847985	47.28983453	46.61413314	42.06999438
3887.859825	34.32662301	51.2080119	49.3368281	47.25467699	46.77578368	42.03699126
3891.864831	34.30666665	51.17686164	49.3052844	47.21967006	46.92826454	42.00406223
3895.869837	34.28670431	51.14582001	49.27384981	47.18481382	47.07064724	41.97120939
3899.874844	34.26674141	51.11488793	49.24252548	47.15010849	47.20215072	41.93843491
3903.87985	34.24678316	51.08406629	49.21131247	47.1155543	47.32215331	41.90574091
3907.884856	34.22683446	51.05335583	49.1802117	47.08115136	47.43019995	41.87312935
3911.889862	34.20689983	51.02275705	49.14922385	47.04689959	47.52600427	41.84060192
3915.894869	34.18698335	50.99227016	49.11834926	47.01279859	47.60944555	41.80815991
3919.899875	34.16708862	50.96189497	49.0875879	46.97884754	47.68056082	41.77580419
3923.904881	34.14721876	50.93163085	49.05693925	46.94504519	47.73953287	41.74353505
3927.909887	34.12737638	50.9014767	49.02640233	46.91138977	47.78667477	41.7113522
3931.914894	34.10756363	50.87143095	48.99597563	46.877879	47.82241198	41.67925477
3935.9199	34.0877822	50.84149153	48.96565716	46.84451009	47.84726304	41.64724127
3939.924906	34.06803339	50.81165594	48.93544448	46.8112798	47.86181977	41.61530965
3943.929912	34.04831818	50.7819213	48.90533477	46.77818452	47.86672787	41.5834574
3947.934919	34.02863725	50.75228447	48.87532491	46.74522034	47.86266855	41.55168158
3951.939925	34.00899117	50.7227421	48.84541158	46.7123832	47.85034188	41.519979
3955.944931	33.98938039	50.69329081	48.81559142	46.67966902	47.83045208	41.48834634
3959.949937	33.96980538	50.66392728	48.78586113	46.64707383	47.80369497	41.45678028
3963.954944	33.95026675	50.63464839	48.75621762	46.61459394	47.7707477	41.42527765
3967.95995	33.93076526	50.60545134	48.7266581	46.58222601	47.7322607	41.39383558
3971.964956	33.91130196	50.57633374	48.69718021	46.5499672	47.68885157	41.36245157
3975.969962	33.8918782	50.54729368	48.66778208	46.51781524	47.6411009	41.33112362
3979.974969	33.8724957	50.5183298	48.63846238	46.48576844	47.5895497	41.29985024
3983.979975	33.85315657	50.48944126	48.60922031	46.45382575	47.53469813	41.2686305
3987.984981	33.8338633	50.46062778	48.58005564	46.4219867	47.47700538	41.23746405
3991.989987	33.81461877	50.43188958	48.55096863	46.39025137	47.41689036	41.206351
3995.994994	33.79542626	50.4032273	48.52195999	46.35862034	47.35473313	41.17529194
4000	33.7762894	50.37464195	48.49303077	46.32709455	47.29087667	41.14428784
