# Supplementary material for: Dataset for verification of a vibro-acoustic coupling model and optimized results on sectional geometries of two sealing rubber models
Source: Data Brief. 2020 Jul 18;31:106038. doi: 10.1016/j.dib.2020.106038 (PMC7390845; doi:10.1016/j.dib.2020.106038)
Supplement: Supplementary file 1 [file mmc1.zip › Optimization_results/Effects_Lx.txt]

Hz	S1-Opt		11mm		15mm(BaseCase)	19mm		23mm		27mm
800	69.99124998	91.70038296	103.4241679	98.27512105	92.46043874	82.78660952
804.0050063	69.78661627	91.70030925	103.9420802	97.19644468	91.80763102	82.17065827
808.0100125	69.5841451	91.71060574	104.5970358	96.21625587	91.17459948	81.56232293
812.0150188	69.38364814	91.7308433	105.4719844	95.31914701	90.56671604	80.96191098
816.020025	69.18500827	91.76035489	106.4501436	94.49334613	89.98524351	80.37139843
820.0250313	68.98823312	91.79796708	107.1681609	93.73060072	89.42939559	79.79496286
824.0300375	68.79354459	91.84186631	107.151309	93.02626682	88.89750336	79.23880331
828.0350438	68.60152956	91.88985561	106.2688784	92.37968899	88.38763001	78.70870241
832.0400501	68.41338611	91.94048075	104.8652195	91.79459382	87.89789071	78.2040028
836.0450563	68.23129774	91.99493062	103.3226159	91.27844545	87.42663527	77.71102926
840.0500626	68.05891507	92.05782596	101.8362668	90.83853799	86.97258823	77.20498935
844.0550688	67.90172318	92.13491307	100.469459	90.47292319	86.53501108	76.66297566
848.0600751	67.76658861	92.22972163	99.22979271	90.16039881	86.11393952	76.07486012
852.0650814	67.6591924	92.34278011	98.10683277	89.86275697	85.71053736	75.44210778
856.0700876	67.57876839	92.47298425	97.0866873	89.54439813	85.32755931	74.77055866
860.0750939	67.5136086	92.61886356	96.15722056	89.19029338	84.96974134	74.06530527
864.0801001	67.44433685	92.77899522	95.30996795	88.80518902	84.6435103	73.32910152
868.0851064	67.35480199	92.95184569	94.54100279	88.40196573	84.35479689	72.56262794
872.0901126	67.23959451	93.13535304	93.851255	87.99274527	84.10400718	71.76529081
876.0951189	67.10225548	93.32646366	93.24555503	87.58589269	83.88050174	70.93608339
880.1001252	66.9496026	93.52098215	92.72855704	87.18625147	83.66353507	70.07449875
884.1051314	66.78788941	93.71448333	92.29616971	86.79622837	83.43259946	69.18166843
888.1101377	66.62158666	93.90510892	91.92640201	86.41676236	83.17775403	68.26199064
892.1151439	66.4535083	94.09742279	91.58086455	86.04798676	82.90040372	67.32556899
896.1201502	66.28528792	94.3033458	91.22198001	85.68964106	82.60750098	66.39174968
900.1251564	66.11780894	94.53713003	90.83074852	85.34132513	82.30635982	65.49368778
904.1301627	65.95150502	94.80856775	90.40850573	85.00267073	82.00248902	64.68274301
908.135169	65.78654934	95.12087947	89.96684005	84.67348386	81.69939919	64.02930845
912.1401752	65.62296873	95.47312493	89.51819151	84.35389865	81.39908651	63.61486247
916.1451815	65.46071129	95.86313529	89.07181241	84.04457448	81.10256131	63.51343692
920.1501877	65.29968716	96.28891662	88.63338179	83.74695344	80.81024335	63.77193397
924.155194	65.13979445	96.74864341	88.20590261	83.46354837	80.52222132	64.40524979
928.1602003	64.98093853	97.23980058	87.79069258	83.19810433	80.23841666	65.40790237
932.1652065	64.82305029	97.75780284	87.38813196	82.9552221	79.95868978	66.76464571
936.1702128	64.66610833	98.29439272	86.99816855	82.73876512	79.6829179	68.44693288
940.175219	64.51017077	98.83669746	86.62066312	82.54871645	79.41106578	70.40203009
944.1802253	64.35542389	99.36910584	86.25565676	82.37801787	79.14326722	72.54894784
948.1852315	64.20225705	99.88087579	85.90362277	82.21311605	78.87993347	74.78552354
952.1902378	64.05137582	100.3787545	85.56574074	82.03982929	78.62190149	77.00180056
956.1952441	63.9039624	100.89441	85.24418394	81.84988814	78.37062083	79.09445914
960.2002503	63.76187573	101.4736446	84.94230615	81.64254295	78.12833224	80.98082032
964.2052566	63.62782801	102.151028	84.66440754	81.42169427	77.89808282	82.61253133
968.2102628	63.50534782	102.928087	84.41451235	81.19243588	77.68324419	83.98382112
972.2152691	63.39814808	103.761583	84.19372014	80.95912469	77.4861068	85.12664461
976.2202753	63.30846549	104.5535925	83.99698358	80.72485155	77.30559773	86.09411996
980.2252816	63.23457757	105.1462978	83.81228697	80.49158062	77.13556502	86.9422392
984.2302879	63.16926747	105.3562572	83.62478115	80.26046235	76.9660014	87.71757311
988.2352941	63.10168148	105.0751985	83.42344609	80.03211822	76.78738033	88.45275897
992.2403004	63.02219365	104.3539569	83.20461849	79.80685048	76.59460478	89.16799022
996.2453066	62.92625111	103.3553878	82.97058169	79.58478599	76.38754807	89.87505049
1000.250313	62.8144445	102.243869	82.72615302	79.3659757	76.1690161	90.58013339
1004.255319	62.69015333	101.1312044	82.47613159	79.15046984	75.94253687	91.28261654
1008.260325	62.55728189	100.0803577	82.22423668	78.93838549	75.71113995	91.96987471
1012.265332	62.41909911	99.12400424	81.97299054	78.72997985	75.47700791	92.61238661
1016.270338	62.27795335	98.27703546	81.72396351	78.52574058	75.24155352	93.16492337
1020.275344	62.13538752	97.54009157	81.47807423	78.32649899	75.00561739	93.57703298
1024.28035	61.99235481	96.89796791	81.23583972	78.13355747	74.76965502	93.80988825
1028.285357	61.84941284	96.32017205	80.99756207	77.94878526	74.5338785	93.84883557
1032.290363	61.70686695	95.76964399	80.76346833	77.77456218	74.29835535	93.7025537
1036.295369	61.56486705	95.21667358	80.53382585	77.61335012	74.06307682	93.39437221
1040.300375	61.4234707	94.6476664	80.3090525	77.46666245	73.82800766	92.95691967
1044.305382	61.28268378	94.06361117	80.08983606	77.33354892	73.59312767	92.42921621
1048.310388	61.14248746	93.47291882	79.87726538	77.20952727	73.35847339	91.85009575
1052.315394	61.00285715	92.88514164	79.67295095	77.08735405	73.12418739	91.25027626
1056.320401	60.86377795	92.30792868	79.4790587	76.95978458	72.89058184	90.64920841
1060.325407	60.72525964	91.74643002	79.29809522	76.82235587	72.65822026	90.05713808
1064.330413	60.58735412	91.20380637	79.13221263	76.67418766	72.42801318	89.47818385
1068.335419	60.4501784	90.68201302	78.98192445	76.51690694	72.20130133	88.91229981
1072.340426	60.31394651	90.18252594	78.84467338	76.35310197	71.97985444	88.35737013
1076.345432	60.17901465	89.70692161	78.71444585	76.18526868	71.7656455	87.81190837
1080.350438	60.045944	89.25727309	78.58345222	76.01537657	71.56022035	87.27676077
1084.355444	59.91558424	88.83625888	78.44512475	75.84481715	71.36362313	86.75489014
1088.360451	59.78917453	88.4467566	78.29623385	75.67450687	71.17331449	86.25012623
1092.365457	59.66844053	88.09064034	78.13689545	75.50501967	70.98405988	85.76604087
1096.370463	59.55562753	87.76680194	77.96921225	75.33670168	70.78945173	85.30527827
1100.375469	59.4533421	87.46930291	77.7958604	75.16975834	70.58428117	84.86909499
1104.380476	59.3640022	87.1874426	77.61925215	75.00431828	70.36604492	84.45691112
1108.385482	59.28872752	86.90877987	77.44124032	74.84048178	70.1348096	84.06609
1112.390488	59.22584717	86.6235071	77.26312361	74.67836147	69.89210985	83.6924401
1116.395494	59.16991525	86.32708424	77.08576305	74.51812178	69.63986565	83.33153891
1120.400501	59.1125302	86.01985223	76.90971342	74.36002273	69.37975372	82.98015993
1124.405507	59.04520737	85.7049287	76.7353356	74.20447234	69.11298783	82.63692443
1128.410513	58.96252435	85.38618567	76.56288539	74.05208824	68.84032323	82.30205295
1132.415519	58.86333082	85.06709322	76.39258436	73.90376114	68.56214367	81.97674367
1136.420526	58.74972986	84.75033723	76.22468166	73.76069474	68.27855896	81.66265721
1140.425532	58.62522988	84.43786685	76.05951414	73.62436519	67.98948727	81.36162243
1144.430538	58.49332978	84.13110735	75.89757069	73.49630417	67.69471802	81.07543075
1148.435544	58.35686789	83.83120534	75.73956104	73.37760446	67.39395951	80.80553681
1152.440551	58.21790946	83.53925737	75.58647953	73.26816487	67.08687757	80.55258308
1156.445557	58.0778796	83.25650655	75.43963272	73.16599546	66.77313192	80.31587018
1160.450563	57.93776231	82.98448884	75.30056685	73.06719596	66.45241745	80.09307459
1164.455569	57.79829394	82.72507976	75.17079601	72.96699627	66.12451903	79.88045851
1168.460576	57.66014069	82.48034259	75.05124505	72.86138649	65.78939106	79.6735526
1172.465582	57.52408194	82.25204378	74.9414714	72.74826746	65.44727736	79.46811062
1176.470588	57.39124361	82.04077109	74.83904553	72.62752412	65.09889196	79.26105734
1180.475594	57.26346115	81.84487951	74.73969881	72.50033591	64.74568484	79.05105556
1184.480601	57.14392435	81.65993269	74.63851043	72.36837138	64.39021164	78.83844084
1188.485607	57.03841712	81.47940661	74.53153973	72.23324523	64.03659832	78.62466947
1192.490613	56.95782131	81.29664917	74.41685955	72.09627802	63.69102677	78.41166168
1196.49562	56.92328449	81.10695929	74.29451745	71.95845291	63.36207138	78.20130033
1200.500626	56.97648255	80.90851482	74.16580539	71.82046267	63.06066985	77.99511196
1204.505632	57.19522992	80.70193156	74.03246316	71.6827822	62.79962564	77.79404562
1208.510638	57.68488618	80.48917508	73.89615505	71.54573803	62.59268903	77.59830679
1212.515645	58.39827667	80.27258043	73.75824277	71.40956588	62.45286668	77.40731674
1216.520651	58.79357142	80.05428199	73.61974882	71.27445706	62.38847043	77.21991539
1220.525657	58.47768022	79.83600685	73.48140703	71.14059699	62.39515616	77.03480216
1224.530663	57.86974427	79.6190819	73.34373852	71.00820018	62.44547872	76.8510031
1228.53567	57.31707953	79.40453326	73.20712536	70.87754555	62.48425232	76.66811606
1232.540676	56.87992357	79.19321127	73.07187402	70.74901544	62.44128291	76.48627471
1236.545682	56.53368442	78.98591324	72.93826909	70.62314017	62.26160667	76.30596198
1240.550688	56.24890077	78.78349427	72.80662126	70.50064727	61.93209333	76.12782817
1244.555695	56.00418562	78.5869594	72.67731355	70.38250817	61.48238447	75.9525862
1248.560701	55.78501729	78.397521	72.55084886	70.26996307	60.96496046	75.78098019
1252.565707	55.58127344	78.21658545	72.42789894	70.16448428	60.4355035	75.61379176
1256.570713	55.3855732	78.04560842	72.30934942	70.06761274	59.94453538	75.45184333
1260.57572	55.1924644	77.88574854	72.19632493	69.98058989	59.53781213	75.29596158
1264.580726	54.99819909	77.73730127	72.0901605	69.90375444	59.25959314	75.14687575
1268.585732	54.80078028	77.59905639	71.99226365	69.83583989	59.15479743	75.00505448
1272.590738	54.59993403	77.46795292	71.90379825	69.77356751	59.26792637	74.87053358
1276.595745	54.39675099	77.33946518	71.82515665	69.71203981	59.63786931	74.7428169
1280.600751	54.19300125	77.20877947	71.75532012	69.64606435	60.28955805	74.62088772
1284.605757	53.99039498	77.072192	71.69143212	69.57179957	61.22608604	74.50327202
1288.610763	53.79009288	76.92793804	71.62903863	69.48777611	62.42605863	74.38809078
1292.61577	53.59256708	76.77613453	71.56318581	69.39486613	63.84816605	74.27317734
1296.620776	53.39771117	76.61814208	71.48992733	69.29556313	65.44017717	74.1564072
1300.625782	53.20504188	76.45584535	71.40739163	69.19322019	67.14748123	74.03620352
1304.630788	53.01388514	76.29115159	71.31590455	69.09166853	68.91820143	73.91194181
1308.635795	52.82350647	76.12575674	71.21737921	68.9953507	70.7048804	73.78401147
1312.640801	52.63318614	75.96110495	71.11454161	68.91001612	72.4643673	73.65355706
1316.645807	52.44225453	75.798454	71.010413	68.84414176	74.15767111	73.52210629
1320.650814	52.25010306	75.63898818	70.90818112	68.81142968	75.75087702	73.3912614
1324.65582	52.0561823	75.48394988	70.81144125	68.83448038	77.21718017	73.26250541
1328.660826	51.85999441	75.33477942	70.72480677	68.94631006	78.53899374	73.13708725
1332.665832	51.66108379	75.19325788	70.65501736	69.16970151	79.70855638	73.01593553
1336.670839	51.45902827	75.06164085	70.6128843	69.42594413	80.72607798	72.89959186
1340.675845	51.25343155	74.94275049	70.61667618	69.46499296	81.59593905	72.78822041
1344.680851	51.04391758	74.83995529	70.69749781	69.17846961	82.32266271	72.68179442
1348.685857	50.83012705	74.75691851	70.90459673	68.76902752	82.90845401	72.58052724
1352.690864	50.61171615	74.69696815	71.29420899	68.3987027	83.35316695	72.48550783
1356.69587	50.38835828	74.66201605	71.84635766	68.09878244	83.65629568	72.3994336
1360.700876	50.15974899	74.65123941	72.29494106	67.8552432	83.81969866	72.3274226
1364.705882	49.92561528	74.66021014	72.27221507	67.65052175	83.8497242	72.27809584
1368.710889	49.6857305	74.68142986	71.84253316	67.47179617	83.75807655	72.26528152
1372.715895	49.43993639	74.70669095	71.31862471	67.31061701	83.56141435	72.31058404
1376.720901	49.18817436	74.73038578	70.85803004	67.16145386	83.27987612	72.44607179
1380.725907	48.93052765	74.75202145	70.48385699	67.0205784	82.93482107	72.71247112
1384.730914	48.66727499	74.77672897	70.17913297	66.88535692	82.54635723	73.13780454
1388.73592	48.39895299	74.81365222	69.9234667	66.75383523	82.13142418	73.67154765
1392.740926	48.1264173	74.87201624	69.70093328	66.62452092	81.70299876	74.10649841
1396.745932	47.85087918	74.9526599	69.50027641	66.49630096	81.27048225	74.18435504
1400.750939	47.57387523	75.03084562	69.31389654	66.36844198	80.84080737	73.8824576
1404.755945	47.2971091	75.03527302	69.13703955	66.24061182	80.41957376	73.39431954
1408.760951	47.02210643	74.86613971	68.96725423	66.11285795	80.01169925	72.88492593
1412.765957	46.74968335	74.49434758	68.80388467	65.98550625	79.62147374	72.42013028
1416.770964	46.47936885	74.01748119	68.64741538	65.85899955	79.25222441	72.01034006
1420.77597	46.20908843	73.55740015	68.49870639	65.73373803	78.90593139	71.64831687
1424.780976	45.93544541	73.16992363	68.35834467	65.60997897	78.58312667	71.3251428
1428.785982	45.65467871	72.85681979	68.22631869	65.48781167	78.28328616	71.03479124
1432.790989	45.36395683	72.6015738	68.10203327	65.36718606	78.0056416	70.77414283
1436.795995	45.06246169	72.38730196	67.9845203	65.24796207	77.74998636	70.54146383
1440.801001	44.75192445	72.20129842	67.87267954	65.12995624	77.51688851	70.33488702
1444.806008	44.43666882	72.0348501	67.76545545	65.01297535	77.30692609	70.1516735
1448.811014	44.12345057	71.88210948	67.66193104	64.89683669	77.11901811	69.98830779
1452.81602	43.82136211	71.73909656	67.56135804	64.78137809	76.94845625	69.84101393
1456.821026	43.541926	71.60299702	67.46315043	64.6664615	76.7856885	69.70626258
1460.826033	43.29936392	71.47170821	67.36686215	64.55197331	76.61692184	69.58106715
1464.831039	43.11093486	71.34356703	67.27216112	64.43782323	76.42679538	69.46306822
1468.836045	42.99716796	71.21721442	67.17880568	64.32394295	76.20210787	69.35048588
1472.841051	42.98174246	71.09156692	67.0866255	64.21028544	75.93510009	69.24201677
1476.846058	43.09069516	70.96586201	66.9955074	64.09682495	75.62547694	69.13672303
1480.851064	43.35062228	70.83972617	66.90538538	63.98355826	75.2809429	69.03393484
1484.85607	43.78571199	70.7132008	66.81623443	63.87050696	74.91575726	68.93317238
1488.861076	44.41390642	70.58667867	66.728067	63.7577209	74.5469873	68.83408623
1492.866083	45.24315583	70.46075512	66.64093142	63.64528242	74.18971959	68.73641332
1496.871089	46.26914264	70.33605038	66.55491097	63.53331066	73.85368998	68.63994647
1500.876095	47.47548297	70.21307066	66.4701219	63.42196439	73.54271372	68.54451627
1504.881101	48.83629257	70.09214282	66.38670786	63.31144067	73.25621585	68.44998483
1508.886108	50.31992307	69.97341599	66.30482701	63.20196493	72.99131722	68.35624869
1512.891114	51.89240958	69.8569014	66.22462755	63.09376662	72.7444604	68.26324571
1516.89612	53.51971512	69.7425228	66.14620815	62.98703459	72.51233713	68.17095996
1520.901126	55.16862939	69.6301608	66.06956434	62.88185025	72.29227463	68.0794208
1524.906133	56.80671016	69.51968551	65.99453104	62.77810721	72.08229816	67.98869641
1528.911139	58.40185568	69.41097791	65.920744	62.67544256	71.88102767	67.89888487
1532.916145	59.92208337	69.30394273	65.84764939	62.57321876	71.68750955	67.81010486
1536.921151	61.33596193	69.19851607	65.77457957	62.4705892	71.50105127	67.72248613
1540.926158	62.61392127	69.09466984	65.70088141	62.36664575	71.32109873	67.63615725
1544.931164	63.7303427	68.99241463	65.62604903	62.26059849	71.14716774	67.55122733
1548.93617	64.6659781	68.89180127	65.54980689	62.15191426	70.97881761	67.46775974
1552.941176	65.41001487	68.79292058	65.47211739	62.04036531	70.81564661	67.38573975
1556.946183	65.96114097	68.69589975	65.39312773	61.92598962	70.65729198	67.30504481
1560.951189	66.32727959	68.60089239	65.31309171	61.80900209	70.50342582	67.22543243
1564.956195	66.52409838	68.50805826	65.23229846	61.68970049	70.3537454	67.14656099
1568.961202	66.572738	68.41752878	65.1510236	61.56839307	70.2079617	67.06804679
1572.966208	66.49730852	68.32935627	65.06950391	61.44535508	70.06579223	66.98954073
1576.971214	66.32258944	68.24345157	64.98792946	61.32080957	69.92696323	66.91079298
1580.97622	66.07217772	68.15952568	64.906446	61.19492413	69.7912207	66.83167912
1584.981227	65.76717939	68.07706222	64.82516226	61.06781615	69.65834215	66.75218246
1588.986233	65.4254504	67.99534974	64.74415854	60.93956151	69.52813685	66.6723496
1592.991239	65.06132842	67.91358409	64.66349508	60.81020392	69.40042778	66.59224447
1596.996245	64.6857472	67.83101643	64.58321946	60.67976365	69.27502137	66.5119199
1601.001252	64.30660697	67.74709229	64.50337304	60.54824503	69.15168312	66.43141202
1605.006258	63.92929232	67.66152906	64.42399659	60.41564312	69.03013831	66.35075061
1609.011264	63.55725978	67.57431273	64.34513539	60.28194947	68.91010432	66.26997284
1613.01627	63.19262977	67.48563367	64.26684405	60.14715761	68.79134135	66.1891313
1617.021277	62.83671277	67.39579951	64.18919116	60.01126834	68.67369546	66.10829338
1621.026283	62.49040157	67.30515723	64.1122638	59.87429528	68.55711115	66.02753497
1625.031289	62.15439379	67.21403972	64.03617144	59.73627059	68.4416079	65.9469329
1629.036295	61.82925961	67.1227378	63.96104831	59.59725092	68.32723284	65.86655924
1633.041302	61.51540707	67.03149149	63.88705297	59.45732285	68.21401106	65.78647869
1637.046308	61.21300728	66.94049293	63.8143623	59.31660685	68.101913	65.70674862
1641.051314	60.92193067	66.84989523	63.74315712	59.17525731	67.99084996	65.62742111
1645.05632	60.64173005	66.75982329	63.67359625	59.03345551	67.88069673	65.54854602
1649.061327	60.37168993	66.67038475	63.60577769	58.89139092	67.77132929	65.47017465
1653.066333	60.11094037	66.58168018	63.53969089	58.7492262	67.66266042	65.39236342
1657.071339	59.85860713	66.49381219	63.47517107	58.60704388	67.5546599	65.31517735
1661.076345	59.61395101	66.40689334	63.41187486	58.46477888	67.44735572	65.23869287
1665.081352	59.3764532	66.32105263	63.34929694	58.32215211	67.3408217	65.16299957
1669.086358	59.145829	66.23643975	63.28683571	58.17863084	67.23516006	65.08819989
1673.091364	58.92198253	66.15322589	63.22389406	58.03344386	67.13048574	65.01440602
1677.09637	58.70492994	66.07159879	63.15998143	57.88566434	67.02691519	64.94173301
1681.101377	58.49471678	65.99174932	63.0947822	57.73434321	66.92455912	64.8702875
1685.106383	58.29134397	65.91384656	63.02817266	57.57864929	66.82351725	64.80015256
1689.111389	58.09470863	65.83799998	62.96019342	57.41796793	66.72387263	64.73136965
1693.116395	57.90456457	65.76421169	62.89099776	57.25193267	66.62568431	64.66391954
1697.121402	57.72050979	65.69232835	62.82079772	57.08039569	66.52897872	64.59770474
1701.126408	57.54200978	65.62201047	62.74982089	56.90336341	66.43374251	64.53253671
1705.131414	57.36845897	65.5527392	62.67828249	56.72092559	66.33992126	64.46813388
1709.136421	57.19926832	65.48387263	62.60637087	56.53319639	66.24742871	64.40413766
1713.141427	57.03395395	65.41474369	62.53424285	56.3402745	66.15616722	64.34015077
1717.146433	56.87219951	65.34477049	62.46202493	56.14222114	66.06605481	64.27579243
1721.151439	56.71387679	65.27354208	62.38981737	55.93905145	65.97704893	64.21075509
1725.156446	56.55902753	65.20085479	62.31769959	55.73073446	65.88915656	64.14484379
1729.161452	56.40782067	65.12669777	62.24573554	55.51719783	65.80242522	64.07798735
1733.166458	56.26050072	65.05120516	62.17397883	55.29833495	65.71691589	64.01022301
1737.171464	56.11733627	64.97459766	62.1024774	55.07401295	65.63266563	63.94166538
1741.176471	55.9785701	64.89713113	62.03127772	54.84408115	65.54965065	63.87247225
1745.181477	55.84436817	64.81906	61.96042878	54.60837985	65.46776249	63.80281614
1749.186483	55.71476634	64.74061613	61.8899858	54.36674963	65.38680754	63.73286498
1753.191489	55.58961914	64.66200001	61.82001377	54.11904176	65.30653328	63.66277149
1757.196496	55.46856397	64.58338006	61.75059071	53.86513013	65.22667454	63.59266921
1761.201502	55.3510189	64.50489653	61.68181044	53.60492537	65.14700324	63.52267237
1765.206508	55.23622938	64.42666766	61.6137841	53.33839182	65.06736332	63.45287761
1769.211514	55.12336352	64.34879656	61.54663955	53.06556797	64.98767996	63.38336575
1773.216521	55.0116342	64.27137803	61.48051722	52.78659068	64.90794365	63.31420269
1777.221527	54.90041156	64.19450503	61.41556054	52.50172326	64.82817994	63.24543878
1781.226533	54.78929264	64.11827453	61.35189925	52.21138673	64.74841865	63.17710673
1785.231539	54.6781146	64.04279253	61.28962489	51.91619243	64.66867378	63.10921901
1789.236546	54.5669204	63.96817804	61.22876012	51.61697298	64.58893898	63.04176622
1793.241552	54.4558992	63.89456499	61.16922759	51.31480723	64.50919646	62.97471844
1797.246558	54.34532351	63.82210143	61.11082805	51.01103511	64.4294322	62.90803121
1801.251564	54.23549714	63.75094396	61.0532395	50.70726076	64.34964974	62.84165586
1805.256571	54.12671859	63.68124608	60.9960452	50.40534958	64.26987722	62.77555235
1809.261577	54.01925807	63.61313842	60.93878862	50.10743617	64.19016693	62.70970118
1813.266583	53.91334323	63.54670114	60.88104137	49.81597188	64.1105897	62.64411144
1817.271589	53.80914886	63.48193085	60.82246374	49.53384434	64.03122755	62.57882363
1821.276596	53.70678709	63.41870917	60.76284072	49.26458683	63.95216722	62.51390782
1825.281602	53.60629757	63.35678382	60.70208752	49.01266185	63.87349576	62.44945846
1829.286608	53.50763975	63.29577386	60.64023017	48.78376228	63.79529841	62.38558711
1833.291615	53.41069183	63.23520588	60.57737314	48.58504653	63.71765798	62.3224132
1837.296621	53.31526135	63.17457655	60.51366535	48.42522427	63.64065488	62.26005256
1841.301627	53.22110955	63.11342561	60.44927196	48.31443383	63.56436693	62.19860282
1845.306633	53.1279863	63.05139766	60.38435483	48.26388931	63.48886811	62.13812569
1849.31164	53.03566733	62.98827642	60.31906109	48.28531418	63.41422598	62.07862811
1853.316646	52.94398396	62.92398672	60.25351817	48.39021707	63.34049761	62.02004624
1857.321652	52.85283834	62.85857142	60.18783302	48.58910035	63.26772512	61.96223854
1861.326658	52.76220331	62.79215582	60.12209381	48.89071195	63.19593218	61.90499364
1865.331665	52.67211124	62.72491129	60.05637291	49.30144147	63.12512329	61.84805494
1869.336671	52.58263771	62.65702561	59.99073023	49.82492215	63.05528711	61.7911579
1873.341677	52.49388582	62.58868256	59.92521672	50.46184679	62.98640284	61.73406982
1877.346683	52.40597377	62.52005031	59.85987757	51.20996756	62.91844689	61.67662082
1881.35169	52.31902682	62.45127659	59.79475534	52.0642407	62.85139522	61.61871796
1885.356696	52.23317255	62.38248839	59.72989277	53.01708928	62.78521829	61.56034156
1889.361702	52.14853814	62.31379441	59.66533552	54.05876707	62.71986842	61.50152811
1893.366708	52.06524785	62.24528885	59.6011347	55.17779834	62.65526393	61.44234716
1897.371715	51.98341942	62.17705578	59.53734925	56.36144763	62.59127722	61.38287861
1901.376721	51.90315841	62.10917357	59.47404796	57.59615722	62.52773418	61.32319542
1905.381727	51.82455033	62.04171917	59.41131096	58.86789314	62.46442857	61.26335368
1909.386733	51.74765181	61.97477203	59.34923005	60.16236487	62.40114898	61.20339038
1913.39174	51.67248281	61.90841753	59.28790732	61.4651198	62.33771056	61.14332726
1917.396746	51.59902265	61.84274967	59.22745109	62.76154884	62.2739817	61.08317785
1921.401752	51.52721175	61.77787251	59.16796809	64.03686686	62.2098981	61.02295482
1925.406758	51.45695865	61.7138999	59.10955111	65.27614348	62.14546244	60.96267535
1929.411765	51.38814874	61.65095237	59.05226197	66.46445519	62.0807322	60.90236351
1933.416771	51.32064947	61.58915032	58.99611126	67.58720334	62.01580097	60.84205012
1937.421777	51.25430833	61.52860243	58.94103832	68.6305983	61.9507782	60.78177106
1941.426783	51.18894429	61.46938886	58.88689721	69.58225693	61.88577082	60.7215652
1945.43179	51.12433888	61.41154033	58.83345523	70.43182122	61.82086868	60.66147266
1949.436796	51.06023553	61.35501581	58.78040867	71.17149701	61.75613462	60.60153392
1953.441802	50.99635339	61.29968454	58.72741546	71.79643895	61.69160004	60.54178965
1957.446809	50.93241563	61.24531912	58.67413843	72.30494998	61.62726607	60.48228132
1961.451815	50.86818476	61.19160602	58.62028772	72.69849511	61.56311012	60.42305226
1965.456821	50.80349389	61.1381753	58.56565181	72.98153741	61.49909636	60.36414901
1969.461827	50.73826474	61.08464503	58.51011069	73.16119962	61.43518755	60.30562282
1973.466834	50.67250863	61.03066968	58.45363157	73.24675978	61.37135543	60.24753093
1977.47184	50.60631294	60.97598011	58.39625224	73.2490138	61.30758755	60.18993744
1981.476846	50.53981879	60.92040575	58.33805918	73.17956963	61.24388979	60.13291346
1985.481852	50.47319604	60.86387695	58.27916605	73.05015737	61.1802854	60.07653576
1989.486859	50.40661994	60.80641097	58.21969633	72.87203461	61.11681192	60.0208837
1993.491865	50.34025137	60.74808932	58.15977111	72.65553912	61.05351761	59.96603347
1997.496871	50.27422127	60.68903318	58.09950173	72.40980693	60.99045833	59.91204937
2001.501877	50.2086194	60.62938222	58.03898638	72.14264481	60.92769552	59.85897214
2005.506884	50.14348772	60.56927871	57.97830936	71.86053014	60.8652952	59.80680535
2009.51189	50.07881941	60.50885757	57.91754189	71.56870495	60.80332778	59.75550229
2013.516896	50.01456448	60.44824108	57.85674402	71.27133011	60.74186821	59.70495677
2017.521902	49.95064184	60.38753719	57.79596678	70.97166627	60.68099593	59.65500208
2021.526909	49.88695613	60.32684021	57.73525458	70.67225166	60.62079399	59.60542105
2025.531915	49.82341589	60.26623277	57.67464744	70.37505356	60.56134671	59.55596711
2029.536921	49.75994903	60.2057885	57.61418324	70.08158218	60.50273526	59.50639285
2033.541927	49.69651264	60.14557503	57.55389977	69.79296822	60.44503053	59.45647925
2037.546934	49.63309595	60.08565693	57.49383665	69.51001543	60.38828333	59.40605859
2041.55194	49.5697176	60.02609856	57.43403718	69.23324343	60.33251242	59.35502635
2045.556946	49.50641949	59.96696654	57.37454989	68.96293369	60.27769209	59.30334137
2049.561952	49.44325945	59.9083319	57.31542995	68.69918452	60.223742	59.25101669
2053.566959	49.38030476	59.85027159	57.25674003	68.44197255	60.17052298	59.19810545
2057.571965	49.31762727	59.79286896	57.19855049	68.19121186	60.11784173	59.14468589
2061.576971	49.25530045	59.73621302	57.14093839	67.94680036	60.06546597	59.09084814
2065.581977	49.1933981	59.68039566	57.08398497	67.70864658	60.01314839	59.03668436
2069.586984	49.13199415	59.62550646	57.02777077	67.47667572	59.96065453	58.98228219
2073.59199	49.07116318	59.57162433	56.97236819	67.25082022	59.90778849	58.9277212
2077.596996	49.01098111	59.51880609	56.91783108	67.03100276	59.85441075	58.87307144
2081.602003	48.95152552	59.4670725	56.8641819	66.81712037	59.80044512	58.81839354
2085.607009	48.89287537	59.41639345	56.81139811	66.60903606	59.74587547	58.7637396
2089.612015	48.83510966	59.36667565	56.7594003	66.40658089	59.6907351	58.7091546
2093.617021	48.77830482	59.31775664	56.70804604	66.20956551	59.63509267	58.65467794
2097.622028	48.72253084	59.2694092	56.6571327	66.01779675	59.57903821	58.60034496
2101.627034	48.66784628	59.221358	56.60641161	65.83109298	59.52267135	58.54618837
2105.63204	48.61429288	59.17330696	56.55561224	65.64929256	59.4660927	58.49223949
2109.637046	48.5618904	59.12497233	56.50447203	65.47225216	59.40939829	58.43852918
2113.642053	48.51063286	59.07611372	56.4527652	65.2998354	59.35267657	58.3850886
2117.647059	48.46048638	59.02655654	56.40032407	65.13189552	59.29600719	58.33194949
2121.652065	48.41138842	58.97620166	56.347049	64.96825759	59.23946076	58.27914416
2125.657071	48.36324748	58.92502267	56.29290692	64.80870609	59.1830991	58.22670499
2129.662078	48.31594179	58.87305384	56.23792105	64.65298219	59.12697543	58.17466369
2133.667084	48.26931694	58.8203737	56.18215615	64.50079266	59.07113423	58.12305025
2137.67209	48.2231838	58.76708801	56.12570301	64.35182912	59.01561074	58.07189187
2141.677096	48.1773199	58.71331537	56.06866498	64.20579329	58.96043009	58.02121229
2145.682103	48.13147783	58.65917639	56.01114773	64.06242251	58.90560649	57.97103143
2149.687109	48.0854023	58.60478669	55.9532525	63.9215095	58.85114297	57.92136552
2153.692115	48.03885429	58.55025322	55.89507229	63.78291249	58.79703222	57.87222713
2157.697121	47.99163742	58.49567298	55.83669038	63.64655441	58.74325905	57.82362451
2161.702128	47.94362	58.44113342	55.77818042	63.51241264	58.6898046	57.77555931
2165.707134	47.89474753	58.38671388	55.71960752	63.38050243	58.63665173	57.7280222
2169.71214	47.84504357	58.33248761	55.66102985	63.25085747	58.58379073	57.68098684
2173.717146	47.79460026	58.27852403	55.60250056	63.12351101	58.5312242	57.63440334
2177.722153	47.74356242	58.22489095	55.54406978	62.99847986	58.47896998	57.58819338
2181.727159	47.69210942	58.17165679	55.48578665	62.87575302	58.42706176	57.54224936
2185.732165	47.64043828	58.11889242	55.42770121	62.75528633	58.37554712	57.49643914
2189.737171	47.58874995	58.0666727	55.36986634	62.63700368	58.32448347	57.45061686
2193.742178	47.53723913	58.01507739	55.31233946	62.52080469	58.27393227	57.40463783
2197.747184	47.48608724	57.96419133	55.25518417	62.40657743	58.22395189	57.35837464
2201.75219	47.43545755	57.91410337	55.19847158	62.29421377	58.17458955	57.31173062
2205.757196	47.38549163	57.86490385	55.14228127	62.18362391	58.12587288	57.26464807
2209.762203	47.33630658	57.81668	55.08670158	62.07474725	58.07780182	57.21711007
2213.767209	47.28799322	57.76950907	55.031829	61.96755753	58.03034224	57.16913672
2217.772215	47.24061584	57.72344879	54.97776607	61.86206188	57.98342289	57.12077766
2221.777222	47.19421498	57.67852579	54.92461753	61.75829486	57.93693719	57.07210322
2225.782228	47.14881474	57.63472267	54.87248385	61.65630897	57.89075093	57.02319583
2229.787234	47.10443603	57.59196606	54.82145219	61.55616373	57.84471527	56.97414304
2233.79224	47.06111617	57.55011836	54.77158432	61.4579147	57.79868316	56.92503232
2237.797247	47.01893429	57.50897662	54.72290247	61.36160372	57.75252569	56.87594779
2241.802253	46.97804077	57.46828118	54.67537454	61.26725149	57.70614486	56.82696826
2245.807259	46.93868908	57.42773506	54.62890148	61.17485345	57.65948028	56.77816638
2249.812265	46.9012691	57.38703211	54.58331025	61.08437955	57.61250903	56.72960833
2253.817272	46.86634349	57.34588916	54.53835619	60.99577828	57.56523974	56.68135377
2257.822278	46.83469113	57.30407585	54.4937371	60.9089842	57.51770364	56.63345602
2261.827284	46.80736469	57.2614363	54.449119	60.82392709	57.46994504	56.58596245
2265.83229	46.78577241	57.21789926	54.40417012	60.74054026	57.42201394	56.53891526
2269.837297	46.77179741	57.17347677	54.35859709	60.65876537	57.37396186	56.4923531
2273.842303	46.76797307	57.12825385	54.31217636	60.57855205	57.32584138	56.44631374
2277.847309	46.77773957	57.0823737	54.26477534	60.49985271	57.27770846	56.40083821
2281.852315	46.80581677	57.03602228	54.21636112	60.42261416	57.22962658	56.35597626
2285.857322	46.85873976	56.98941543	54.16699789	60.34676949	57.18167119	56.31179297
2289.862328	46.9456108	56.94279046	54.11683713	60.27223324	57.1339338	56.26837582
2293.867334	47.07910505	56.89640273	54.06610557	60.1989022	57.0865253	56.22584157
2297.87234	47.27667179	56.85052743	54.01509547	60.12666198	57.03957879	56.18434235
2301.877347	47.56155172	56.80546634	53.9641612	60.0553978	56.99325264	56.14407072
2305.882353	47.96234178	56.76155949	53.91372497	59.98500639	56.94773456	56.10526363
2309.887359	48.50771542	56.71920219	53.86429447	59.91540639	56.90324746	56.06820562
2313.892365	49.20887292	56.67886819	53.8164958	59.84654562	56.86005786	56.03323137
2317.897372	50.01884486	56.64114072	53.77112696	59.77840601	56.81848763	56.00072777
2321.902378	50.77344765	56.60675396	53.7292407	59.71100806	56.77892982	55.9711356
2325.907384	51.19515462	56.57664885	53.69227076	59.64441755	56.74186975	55.94495077
2329.91239	51.08919823	56.5520487	53.66222433	59.57875602	56.70791274	55.92272564
2333.917397	50.54833465	56.53456245	53.6419753	59.51421536	56.67782044	55.90507193
2337.922403	49.8236321	56.52632637	53.63570676	59.45107533	56.6525586	55.89266828
2341.927409	49.10194242	56.53019853	53.6495548	59.38972292	56.63335994	55.88627823
2345.932416	48.46219979	56.55002433	53.69245132	59.33067302	56.62180727	55.88678786
2349.937422	47.92053484	56.59099264	53.77689463	59.27459144	56.61994356	55.89527611
2353.942428	47.46865052	56.66009583	53.91845274	59.2223229	56.63041773	55.91313479
2357.947434	47.09208105	56.76667506	54.13038095	59.17492791	56.65667658	55.94225877
2361.952441	46.77688163	56.92293622	54.40608251	59.13373343	56.70321361	55.98532924
2365.957447	46.51142157	57.14406911	54.68720526	59.10040301	56.77587985	56.04621181
2369.962453	46.2864311	57.44700957	54.8546758	59.07703315	56.88223942	56.13047667
2373.967459	46.09456471	57.84567392	54.81122241	59.06628375	57.03188485	56.24598527
2377.972466	45.92993293	58.33869012	54.58229297	59.07155073	57.23644504	56.40326718
2381.977472	45.78773398	58.88553864	54.27239925	59.09718598	57.50856995	56.61474049
2385.982478	45.66399701	59.3781263	53.96400863	59.14875497	57.85818802	56.89008131
2389.987484	45.55541166	59.64950327	53.69118864	59.23327915	58.28263161	57.22176543
2393.992491	45.45921346	59.57322047	53.45901789	59.35929679	58.74630872	57.55451908
2397.997497	45.37310121	59.17822339	53.26194353	59.53631583	59.15371094	57.75811222
2402.002503	45.29517103	58.61436489	53.09239059	59.77270994	59.35177976	57.68562609
2406.007509	45.22385948	58.02608165	52.94365032	60.07031838	59.21995319	57.32984747
2410.012516	45.15789224	57.49311967	52.81048318	60.41370031	58.78951144	56.84216953
2414.017522	45.09623772	57.04201871	52.68899755	60.75524906	58.21607339	56.37180386
2418.022528	45.03806558	56.67196153	52.57637081	61.00930647	57.64616484	55.98220893
2422.027534	44.98271053	56.37189575	52.47058562	61.08140128	57.15348807	55.67776127
2426.032541	44.92964121	56.1287027	52.37021795	60.93173501	56.7547805	55.44237366
2430.037547	44.87843415	55.93036594	52.2742737	60.60678997	56.44048917	55.25806518
2434.042553	44.82875222	55.7668825	52.18206286	60.19711786	56.19370688	55.11036885
2438.047559	44.780327	55.63028398	52.09310208	59.77899831	55.99817649	54.9887794
2442.052566	44.73294462	55.51436254	52.00704022	59.3936561	55.84067035	54.88592858
2446.057572	44.68643432	55.41433864	51.92360336	59.05499488	55.71113835	54.79668468
2450.062578	44.64065934	55.32655525	51.84255713	58.76255946	55.60217373	54.71745462
2454.067584	44.59550976	55.24822279	51.76368367	58.51034817	55.50838622	54.64569549
2458.072591	44.55089667	55.17721553	51.68677008	58.29122455	55.42586634	54.57958459
2462.077597	44.50674773	55.11191314	51.61160491	58.09870059	55.35177416	54.51779836
2466.082603	44.46300359	55.05107891	51.53797956	57.92745948	55.28403766	54.45936356
2470.08761	44.41961516	54.99376708	51.46569187	57.77335676	55.22113614	54.40355601
2474.092616	44.37654163	54.93925257	51.39455003	57.63324155	55.16194598	54.34983076
2478.097622	44.33374897	54.88697793	51.32437597	57.50474107	55.10563108	54.29777331
2482.102628	44.29120905	54.83651326	51.25500751	57.3860628	55.05156489	54.24706497
2486.107635	44.24889912	54.78752596	51.18629944	57.27583132	54.99927484	54.19745808
2490.112641	44.20680165	54.73975784	51.11812361	57.17296231	54.94840247	54.14875794
2494.117647	44.16490425	54.69300774	51.0503683	57.07657034	54.89867477	54.10080967
2498.122653	44.12319978	54.6471183	50.98293715	56.98590514	54.84988335	54.05348843
2502.12766	44.08168628	54.60196576	50.91574781	56.90031026	54.80186925	54.00669222
2506.132666	44.04036669	54.55745203	50.84873055	56.81919821	54.75451153	53.96033658
2510.137672	43.99924846	54.51349847	50.78182687	56.74203697	54.70771863	53.91435072
2514.142678	43.95834286	54.47004087	50.71498826	56.6683435	54.66142156	53.86867483
2518.147685	43.9176642	54.42702535	50.64817504	56.59768098	54.61556841	53.82325825
2522.152691	43.87722886	54.38440495	50.58135536	56.52965749	54.57011989	53.77805845
2526.157697	43.83705432	54.34213676	50.51450442	56.46392487	54.52504559	53.73304048
2530.162703	43.79715813	54.30017942	50.44760367	56.40017693	54.48032106	53.68817685
2534.16771	43.7575567	54.25849126	50.38064023	56.33814694	54.43592544	53.64344751
2538.172716	43.71826403	54.21702882	50.31360629	56.27760448	54.39183978	53.59883972
2542.177722	43.67929031	54.17574603	50.24649851	56.21835176	54.34804575	53.55434763
2546.182728	43.64064023	54.13459422	50.17931733	56.16021987	54.30452482	53.50997144
2550.187735	43.60231139	54.09352277	50.11206621	56.10306513	54.26125769	53.46571617
2554.192741	43.56429268	54.05248075	50.04475057	56.04676563	54.21822396	53.42158999
2558.197747	43.52656303	54.01141915	49.97737645	55.99121831	54.17540202	53.37760265
2562.202753	43.48909094	53.97029352	49.9099488	55.9363364	54.13276914	53.33376388
2566.20776	43.45183481	53.92906688	49.84246933	55.8820474	54.09030181	53.29008221
2570.212766	43.41474467	53.88771218	49.77493401	55.8282915	54.04797642	53.24656424
2574.217772	43.37776508	53.84621423	49.70733025	55.77502026	54.00577009	53.20321426
2578.222778	43.34083902	53.80457057	49.63963409	55.72219552	53.96366187	53.16003437
2582.227785	43.30391236	53.76279116	49.57180765	55.66978834	53.92163383	53.11702467
2586.232791	43.26693815	53.72089703	49.50379746	55.61777793	53.87967213	53.0741837
2590.237797	43.22988002	53.67891789	49.43553402	55.56615042	53.83776777	53.03150884
2594.242804	43.19271433	53.63688912	49.36693321	55.51489757	53.79591679	52.9889967
2598.24781	43.15543056	53.59484877	49.29789954	55.46401537	53.75412007	52.94664347
2602.252816	43.11803038	53.55283463	49.22833115	55.41350265	53.71238254	52.90444518
2606.257822	43.08052538	53.51088205	49.15812602	55.36335968	53.67071215	52.86239793
2610.262829	43.04293418	53.46902241	49.08718842	55.31358694	53.62911861	52.82049803
2614.267835	43.00527935	53.42728235	49.01543469	55.26418389	53.58761217	52.77874217
2618.272841	42.96758441	53.38568362	48.94279738	55.21514789	53.5462025	52.73712752
2622.277847	42.92987138	53.34424346	48.86922741	55.16647325	53.50489782	52.69565176
2626.282854	42.89215902	53.3029752	48.79469403	55.11815041	53.46370428	52.65431323
2630.28786	42.85446171	53.26188906	48.71918307	55.07016535	53.42262562	52.61311095
2634.292866	42.81678916	53.22099294	48.64269391	55.02249929	53.38166312	52.57204466
2638.297872	42.77914674	53.18029325	48.56523595	54.97512878	53.34081575	52.53111492
2642.302879	42.74153635	53.13979554	48.48682495	54.92802624	53.30008063	52.49032315
2646.307885	42.70395765	53.09950516	48.40747992	54.88116096	53.25945353	52.44967166
2650.312891	42.66640927	53.05942774	48.32722044	54.83450047	53.21892961	52.40916371
2654.317897	42.62889009	53.01956952	48.24606479	54.78801215	53.17850409	52.36880355
2658.322904	42.59140014	52.9799377	48.16402864	54.74166486	53.13817284	52.32859645
2662.32791	42.55394117	52.94054055	48.08112436	54.69543041	53.09793293	52.28854867
2666.332916	42.51651688	52.90138746	47.9973607	54.64928469	53.05778291	52.24866742
2670.337922	42.47913288	52.86248883	47.91274279	54.60320845	53.01772294	52.20896073
2674.342929	42.44179639	52.82385581	47.82727246	54.55718767	52.97775483	52.16943726
2678.347935	42.40451592	52.78549984	47.74094856	54.51121362	52.93788188	52.13010599
2682.352941	42.36730087	52.7474319	47.65376745	54.46528267	52.89810874	52.09097575
2686.357947	42.33016123	52.70966165	47.56572354	54.41939589	52.85844118	52.05205463
2690.362954	42.29310739	52.67219617	47.47680981	54.37355852	52.81888603	52.01334918
2694.36796	42.25614996	52.63503857	47.38701835	54.32777933	52.77945093	51.97486353
2698.372966	42.2192998	52.5981864	47.2963409	54.28206985	52.74014433	51.93659833
2702.377972	42.18256803	52.56163011	47.20476939	54.23644366	52.7009754	51.89854971
2706.382979	42.14596612	52.52535169	47.11229637	54.1909156	52.66195395	51.8607083
2710.387985	42.10950598	52.48932378	47.01891552	54.14550115	52.62309042	51.82305853
2714.392991	42.07320005	52.45350953	46.92462202	54.10021582	52.58439568	51.7855784
2718.397997	42.03706137	52.4178634	46.82941283	54.05507479	52.54588092	51.74823972
2722.403004	42.00110354	52.38233304	46.73328686	54.01009252	52.50755732	51.71100912
2726.40801	41.96534064	52.34686211	46.63624496	53.96528259	52.46943561	51.67384967
2730.413016	41.92978713	52.3113938	46.53828955	53.92065754	52.4315255	51.63672302
2734.418023	41.89445767	52.27587457	46.43942405	53.87622871	52.39383489	51.59959179
2738.423029	41.85936696	52.24025761	46.33965172	53.8320062	52.35636901	51.56242202
2742.428035	41.82452963	52.20450552	46.23897403	53.7879987	52.31912937	51.52518509
2746.433041	41.78996014	52.16859195	46.13738847	53.74421332	52.28211274	51.4878592
2750.438048	41.75567284	52.132502	46.03488579	53.70065541	52.24531024	51.45042998
2754.443054	41.72168184	52.0962316	45.93144668	53.6573284	52.20870665	51.41289045
2758.44806	41.68800082	52.05978614	45.82703836	53.61423362	52.17228018	51.37524034
2762.453066	41.65464256	52.02317849	45.72161119	53.57137029	52.13600281	51.337485
2766.458073	41.62161801	51.98642699	45.6150959	53.52873561	52.09984126	51.29963409
2770.463079	41.58893486	51.94955348	45.50740209	53.48632506	52.06375852	51.26170026
2774.468085	41.55659572	51.91258163	45.3984183	53.44413291	52.02771599	51.22369798
2778.473091	41.52459602	51.8755356	45.28801424	53.40215291	51.9916757	51.18564249
2782.478098	41.49292187	51.83843903	45.17604496	53.36037902	51.95560262	51.14754908
2786.483104	41.46154831	51.80131449	45.06235684	53.31880621	51.91946654	51.1094325
2790.48811	41.43043835	51.76418307	44.94679454	53.27743096	51.88324356	51.07130666
2794.493116	41.39954305	51.72706429	44.8292081	53.23625157	51.8469168	51.03318447
2798.498123	41.36880291	51.68997614	44.70945929	53.19526806	51.81047654	50.99507775
2802.503129	41.33815064	51.65293523	44.58742637	53.15448163	51.77391982	50.9569973
2806.508135	41.30751489	51.61595703	44.463007	53.11389381	51.73724955	50.91895302
2810.513141	41.27682477	51.57905614	44.33611918	53.07350532	51.70047344	50.88095402
2814.518148	41.24601435	51.54224655	44.20670056	53.03331483	51.6636028	50.8430088
2818.523154	41.21502665	51.50554195	44.07470656	52.99331785	51.62665142	50.80512539
2822.52816	41.18381662	51.46895598	43.94010789	52.9535058	51.58963453	50.76731149
2826.533166	41.15235283	51.43250245	43.80288785	52.91386559	51.55256795	50.72957462
2830.538173	41.12061778	51.3961955	43.66303998	52.87437976	51.51546748	50.69192219
2834.543179	41.08860704	51.36004974	43.52056615	52.83502714	51.47834842	50.6543616
2838.548185	41.05632749	51.32408024	43.3754753	52.79578416	51.44122529	50.61690023
2842.553191	41.02379508	51.28830249	43.22778296	52.75662641	51.40411174	50.57954548
2846.558198	40.99103242	51.25273212	43.07751136	52.71753042	51.36702044	50.54230473
2850.563204	40.95806643	51.21738455	42.92469031	52.67847522	51.32996321	50.50518523
2854.56821	40.92492637	51.18227443	42.76935861	52.63944359	51.29295106	50.46819401
2858.573217	40.89164217	51.14741481	42.61156613	52.60042273	51.25599437	50.43133781
2862.578223	40.85824323	51.11281622	42.45137641	52.56140431	51.21910302	50.39462289
2866.583229	40.82475754	51.07848548	42.28886983	52.52238403	51.18228653	50.35805496
2870.588235	40.79121122	51.04442443	42.1241474	52.48336082	51.14555426	50.32163906
2874.593242	40.75762817	51.01062868	41.95733512	52.44433581	51.10891546	50.28537945
2878.598248	40.7240301	50.97708649	41.78858904	52.40531133	51.07237943	50.24927948
2882.603254	40.69043653	50.94377797	41.61810106	52.36629017	51.03595556	50.21334142
2886.60826	40.65686497	50.91067489	41.44610555	52.32727503	50.99965335	50.17756614
2890.613267	40.62333116	50.87774109	41.27288683	52.28826835	50.96348236	50.1419528
2894.618273	40.58984922	50.84493378	41.09878762	52.24927246	50.92745219	50.10649828
2898.623279	40.55643198	50.81220556	40.92421847	52.21028984	50.89157225	50.07119666
2902.628285	40.5230911	50.779507	40.74966828	52.17132353	50.85585162	50.03603863
2906.633292	40.48983731	50.74678965	40.57571576	52.13237756	50.82029877	50.00101103
2910.638298	40.4566805	50.71400887	40.40304185	52.09345722	50.78492122	49.96609667
2914.643304	40.42362987	50.6811264	40.23244286	52.05456923	50.74972522	49.93127447
2918.64831	40.39069392	50.64811212	40.06484406	52.01572177	50.71471537	49.89652009
2922.653317	40.35788045	50.61494512	39.90131333	51.97692439	50.67989422	49.86180697
2926.658323	40.3251965	50.58161377	39.74307425	51.93818779	50.6452619	49.82710773
2930.663329	40.29264827	50.54811517	39.59151795	51.89952365	50.61081569	49.79239581
2934.668335	40.26024095	50.51445404	39.44821288	51.86094438	50.57654973	49.75764707
2938.673342	40.22797861	50.48064122	39.31491152	51.82246291	50.54245466	49.72284121
2942.678348	40.19586413	50.44669219	39.19355319	51.78409252	50.50851742	49.68796276
2946.683354	40.16389915	50.41262555	39.08626191	51.74584672	50.47472113	49.65300167
2950.68836	40.1320842	50.37846171	38.99533866	51.70773911	50.44104526	49.61795334
2954.693367	40.10041891	50.34422186	38.92324723	51.66978331	50.407466	49.58281831
2958.698373	40.06890242	50.30992718	38.87259321	51.63199282	50.37395702	49.54760155
2962.703379	40.03753386	50.27559821	38.8460955	51.59438091	50.34049051	49.51231162
2966.708385	40.00631299	50.24125458	38.84654974	51.5569604	50.30703852	49.47695981
2970.713392	39.97524082	50.20691482	38.87678302	51.51974342	50.27357438	49.44155918
2974.718398	39.94432021	50.17259627	38.93959925	51.48274111	50.24007422	49.40612383
2978.723404	39.91355627	50.13831522	39.03771493	51.44596319	50.20651811	49.37066827
2982.728411	39.88295663	50.10408698	39.17368621	51.40941752	50.172891	49.33520689
2986.733417	39.85253137	50.06992608	39.34982944	51.37310954	50.13918321	49.29975362
2990.738423	39.82229273	50.03584646	39.5681389	51.33704182	50.10539042	49.26432164
2994.743429	39.7922545	50.00186164	39.83020754	51.30121346	50.07151333	49.22892329
2998.748436	39.76243111	49.96798495	40.13715678	51.2656197	50.03755705	49.19356991
3002.753442	39.7328366	49.93422965	40.48958202	51.23025156	50.00353022	49.15827181
3006.758448	39.70348322	49.90060908	40.88751861	51.1950957	49.96944419	49.12303824
3010.763454	39.6743801	49.86713674	41.33043153	51.16013443	49.93531214	49.08787737
3014.768461	39.64553176	49.83382633	41.81722858	51.12534595	49.90114828	49.05279627
3018.773467	39.61693675	49.80069164	42.34629494	51.09070495	49.86696728	49.01780094
3022.778473	39.58858648	49.76774643	42.91554431	51.05618334	49.8327837	48.98289627
3026.783479	39.56046447	49.73500412	43.52248104	51.0217513	49.79861163	48.94808615
3030.788486	39.53254608	49.70247743	44.16426712	50.98737858	49.76446446	48.9133735
3034.793492	39.50479894	49.6701778	44.83778849	50.95303579	49.73035463	48.87876044
3038.798498	39.47718407	49.63811466	45.5397162	50.91869587	49.69629352	48.84424844
3042.803504	39.44965771	49.60629468	46.26655914	50.8843353	49.66229143	48.80983863
3046.808511	39.42217363	49.57472075	47.01470642	50.84993519	49.62835743	48.77553201
3050.813517	39.39468587	49.54339111	47.78045873	50.81548192	49.59449938	48.74132982
3054.818523	39.36715137	49.51229841	48.56004921	50.78096747	49.5607239	48.70723377
3058.823529	39.33953239	49.48142899	49.3496547	50.74638931	49.52703631	48.67324627
3062.828536	39.31179838	49.4507625	50.14539968	50.71174999	49.49344073	48.6393706
3066.833542	39.28392711	49.4202719	50.94335507	50.67705641	49.45994007	48.60561083
3070.838548	39.25590513	49.38992404	51.73953475	50.64231898	49.4265362	48.57197179
3074.843554	39.22772741	49.35968078	52.52989307	50.60755073	49.39323011	48.53845875
3078.848561	39.19939658	49.32950065	53.31032642	50.57276633	49.36002216	48.50507701
3082.853567	39.17092165	49.29934089	54.07668222	50.53798132	49.32691243	48.47183144
3086.858573	39.14231659	49.26915973	54.82477834	50.50321133	49.293901	48.43872581
3090.863579	39.11359886	49.23891858	55.55043539	50.46847145	49.26098836	48.40576219
3094.868586	39.08478797	49.20858392	56.24952354	50.43377572	49.22817568	48.37294026
3098.873592	39.05590425	49.17812878	56.91802425	50.39913673	49.19546503	48.34025672
3102.878598	39.02696777	49.1475336	57.55210578	50.36456528	49.16285952	48.3077048
3106.883605	38.99799742	49.1167864	58.14820961	50.33007017	49.13036331	48.27527397
3110.888611	38.9690103	49.08588253	58.70314305	50.29565809	49.09798137	48.24294993
3114.893617	38.9400212	49.05482389	59.21417189	50.26133362	49.06571924	48.2107149
3118.898623	38.91104233	49.0236179	59.67910598	50.22709931	49.03358259	48.17854821
3122.90363	38.8820832	48.99227637	60.09637037	50.1929559	49.00157664	48.14642724
3126.908636	38.85315069	48.96081429	60.46505548	50.15890274	48.96970556	48.11432856
3130.913642	38.82424925	48.92924882	60.78494131	50.12493817	48.9379718	48.08222921
3134.918648	38.7953813	48.89759835	61.05649312	50.09106011	48.90637545	48.05010797
3138.923655	38.76654768	48.86588176	61.28082849	50.05726657	48.87491361	48.01794648
3142.928661	38.73774825	48.83411792	61.45965842	50.02355627	48.84357995	47.98573007
3146.933667	38.70898248	48.80232526	61.59520718	49.98992907	48.81236445	47.95344831
3150.938673	38.68025003	48.77052159	61.69011703	49.95638633	48.78125335	47.92109518
3154.94368	38.65155123	48.73872399	61.74734462	49.9229312	48.75022948	47.88866894
3158.948686	38.62288757	48.7069488	61.77005592	49.88956864	48.71927286	47.8561717
3162.953692	38.59426187	48.67521166	61.76152539	49.85630541	48.68836162	47.82360879
3166.958698	38.56567856	48.64352765	61.72504453	49.82314987	48.6574731	47.79098814
3170.963705	38.53714363	48.61191142	61.6638431	49.79011165	48.62658513	47.75831949
3174.968711	38.50866466	48.58037731	61.58102503	49.7572013	48.59567727	47.72561368
3178.973717	38.48025069	48.54893951	61.47951978	49.72442984	48.56473189	47.69288211
3182.978723	38.45191211	48.51761221	61.36204854	49.69180821	48.53373502	47.6601361
3186.98373	38.42366052	48.48640966	61.23110378	49.65934673	48.50267685	47.62738653
3190.988736	38.39550865	48.45534628	61.08894032	49.62705448	48.47155191	47.5946435
3194.993742	38.36747024	48.42443663	60.93757533	49.59493867	48.44035888	47.56191607
3198.998748	38.33955996	48.39369538	60.7787954	49.56300403	48.40910014	47.52921222
3203.003755	38.31179344	48.36313718	60.61416843	49.53125216	48.37778115	47.49653873
3207.008761	38.28418714	48.33277642	60.44505895	49.49968101	48.34640968	47.46390133
3211.013767	38.2567584	48.30262693	60.27264546	49.46828445	48.31499501	47.43130482
3215.018773	38.22952536	48.27270147	60.09793899	49.43705204	48.28354726	47.39875327
3219.02378	38.20250689	48.24301119	59.92180199	49.40596902	48.25207669	47.36625035
3223.028786	38.17572243	48.21356492	59.74496682	49.37501661	48.22059325	47.33379958
3227.033792	38.14919184	48.18436839	59.56805336	49.34417257	48.18910617	47.30140472
3231.038798	38.12293505	48.15542332	59.39158511	49.31341206	48.15762381	47.26906999
3235.043805	38.09697165	48.12672661	59.21600338	49.2827087	48.12615359	47.23680036
3239.048811	38.07132037	48.0982695	59.0416795	49.25203575	48.09470211	47.20460176
3243.053817	38.04599839	48.07003698	58.86892488	49.22136739	48.06327534	47.17248117
3247.058824	38.02102047	48.04200741	58.69799941	49.19067979	48.03187891	47.14044668
3251.06383	37.99639803	48.01415266	58.52911827	49.15995212	48.00051846	47.10850747
3255.068836	37.97213809	47.98643853	58.3624578	49.12916725	47.96919994	47.07667372
3259.073842	37.94824219	47.9588259	58.1981606	49.09831225	47.93792993	47.04495645
3263.078849	37.92470535	47.93127218	58.03634025	49.0673786	47.90671591	47.01336736
3267.083855	37.90151522	47.90373331	57.87708553	49.0363622	47.87556644	46.98191852
3271.088861	37.87865152	47.87616588	57.72046442	49.00526326	47.84449127	46.95062213
3275.093867	37.85608587	47.84852941	57.56652742	48.97408593	47.81350142	46.9194901
3279.098874	37.83378219	47.8207884	57.41531041	48.94283805	47.7826092	46.8885337
3283.10388	37.81169774	47.79291405	57.26683672	48.91153065	47.75182812	46.85776304
3287.108886	37.78978471	47.76488543	57.12111866	48.88017758	47.72117289	46.82718655
3291.113892	37.7679924	47.7366902	56.9781584	48.84879508	47.69065929	46.79681043
3295.118899	37.74626985	47.70832466	56.8379487	48.81740135	47.66030409	46.76663802
3299.123905	37.72456866	47.67979341	56.70047341	48.78601628	47.63012489	46.7366693
3303.128911	37.70284574	47.65110859	56.56570817	48.75466109	47.60013995	46.70690031
3307.133917	37.68106591	47.62228897	56.43362137	48.72335815	47.57036803	46.67732287
3311.138924	37.65920407	47.59335888	56.30417528	48.69213084	47.54082805	46.64792436
3315.14393	37.63724681	47.56434727	56.17732748	48.66100348	47.51153884	46.61868784
3319.148936	37.61519369	47.53528684	56.05303224	48.63000136	47.48251864	46.58959253
3323.153942	37.59305795	47.50621343	55.93124165	48.59915082	47.45378466	46.56061452
3327.158949	37.57086709	47.47716553	55.8119065	48.56847941	47.42535247	46.53172793
3331.163955	37.54866332	47.44818421	55.69497659	48.53801609	47.39723532	46.50290627
3335.168961	37.52650418	47.41931315	55.58040063	48.50779149	47.36944346	46.47412397
3339.173967	37.5044635	47.390599	55.46812585	48.47783817	47.34198339	46.44535801
3343.178974	37.48263291	47.36209199	55.35809757	48.44819096	47.31485728	46.41658936
3347.18398	37.46112415	47.33384675	55.25025903	48.41888728	47.28806242	46.38780427
3351.188986	37.44007255	47.30592342	55.14455174	48.38996743	47.261591	46.35899517
3355.193992	37.41964194	47.27838901	55.04091663	48.36147502	47.23543015	46.33016125
3359.198999	37.40003159	47.2513191	54.93929607	48.33345723	47.20956244	46.30130861
3363.204005	37.38148585	47.22479982	54.83963661	48.30596526	47.18396681	46.27245016
3367.209011	37.3643076	47.19893033	54.7418924	48.27905467	47.15861998	46.24360529
3371.214018	37.34887676	47.17382572	54.64602877	48.25278582	47.13349828	46.21479944
3375.219024	37.33567616	47.14962057	54.55202571	48.22722444	47.10857987	46.18606377
3379.22403	37.32532746	47.12647321	54.45988079	48.20244218	47.0838471	46.15743496
3383.229036	37.31864164	47.10457095	54.3696113	48.17851742	47.05928913	46.12895542
3387.234043	37.3166899	47.08413647	54.28125536	48.15553631	47.03490442	46.10067385
3391.239049	37.32090351	47.06543567	54.19487214	48.13359401	47.0107033	46.07264641
3395.244055	37.33321357	47.04878744	54.11054124	48.11279639	46.98671043	46.04493858
3399.249061	37.3562435	47.0345759	54.02836163	48.09326223	46.96296742	46.0176278
3403.254068	37.39356314	47.02326573	53.94845067	48.07512604	46.93953574	45.99080707
3407.259074	37.44999283	47.01542178	53.87094342	48.05854189	46.91650017	45.96458988
3411.26408	37.5318768	47.01173408	53.79599309	48.04368837	46.89397328	45.9391166
3415.269086	37.64705591	47.01305011	53.72377276	48.0307754	46.87210142	45.91456307
3419.274093	37.80382459	47.02041665	53.65447893	48.02005349	46.85107288	45.89115199
3423.279099	38.00732863	47.03513396	53.5883372	48.01182635	46.83112911	45.86916835
3427.284105	38.25112469	47.05882563	53.52561015	48.00646824	46.81258043	45.84898042
3431.289111	38.50387437	47.093527	53.46660765	48.00444767	46.79582773	45.83106878
3435.294118	38.70219837	47.14179261	53.4116996	48.00635967	46.78139291	45.81606661
3439.299124	38.77401565	47.20681553	53.36133102	48.01296924	46.76996153	45.80481616
3443.30413	38.69119074	47.29253165	53.3160395	48.02526924	46.76244237	45.79844779
3447.309136	38.49179516	47.40363578	53.2764751	48.04455604	46.76005035	45.7984899
3451.314143	38.24229064	47.54533518	53.24342245	48.07252488	46.76441942	45.80701849
3455.319149	37.99388884	47.72246667	53.21782526	48.11138221	46.77774951	45.82685011
3459.324155	37.77133207	47.93726998	53.20081266	48.16395768	46.80297802	45.86176102
3463.329161	37.58114274	48.18477199	53.19372641	48.23376177	46.84392336	45.91664983
3467.334168	37.42131771	48.44516669	53.19814656	48.3248488	46.90523303	45.9973908
3471.339174	37.28707775	48.67587433	53.21591021	48.44116155	46.99169957	46.1097447
3475.34418	37.17342395	48.81373608	53.24911332	48.58470587	47.10601171	46.25606098
3479.349186	37.0760255	48.8010775	53.30007701	48.75154096	47.24356863	46.42822581
3483.354193	36.99139633	48.62597387	53.37124573	48.92498894	47.38434576	46.59804504
3487.359199	36.91681731	48.33399167	53.4649642	49.06895881	47.48850717	46.71556697
3491.364205	36.85019344	47.99511158	53.58305071	49.13212696	47.51076653	46.73191205
3495.369212	36.78991466	47.66518511	53.72605548	49.07440793	47.4334721	46.63651395
3499.374218	36.73474046	47.37308259	53.89208439	48.89970038	47.28160611	46.46396416
3503.379224	36.68371017	47.12694442	54.07514324	48.65480342	47.09907911	46.26257225
3507.38423	36.63607509	46.92409053	54.26322156	48.39455949	46.91979019	46.06655421
3511.389237	36.59124786	46.75786833	54.43690284	48.154735	46.75975348	45.89136341
3515.394243	36.54876469	46.62110088	54.5700478	47.94927001	46.62266156	45.74038888
3519.399249	36.50825718	46.50744378	54.63429833	47.77880481	46.50657491	45.61161339
3523.404255	36.46943115	46.41173215	54.60746356	47.63852124	46.40786359	45.50138642
3527.409262	36.43205056	46.32992053	54.48220273	47.52243084	46.3229114	45.40605628
3531.414268	36.39592528	46.25889621	54.26926864	47.4251099	46.2486677	45.32251354
3535.419274	36.36090158	46.19628068	53.992815	47.34217111	46.18272389	45.24827827
3539.42428	36.3268547	46.14025797	53.68130576	47.27023559	46.12323083	45.18142822
3543.429287	36.29368292	46.08943799	53.35971513	47.20675552	46.06878326	45.12048957
3547.434293	36.26130282	46.04275186	53.0458666	47.14982316	46.01831467	45.06433403
3551.439299	36.22964537	45.99937307	52.75032571	47.09800914	45.97101305	45.01209428
3555.444305	36.19865278	45.95865865	52.47801891	47.05023715	45.926257	44.96309836
3559.449312	36.16827585	45.92010523	52.23016095	47.00569066	45.88356817	44.91682022
3563.454318	36.13847185	45.88331624	52.0058348	46.96374458	45.84257644	44.87284285
3567.459324	36.1092028	45.84797729	51.8030777	46.92391569	45.80299402	44.83083103
3571.46433	36.08043414	45.81383761	51.61954661	46.88582656	45.76459647	44.79051136
3575.469337	36.05213378	45.78069592	51.45288729	46.84917928	45.72720822	44.75165753
3579.474343	36.02427137	45.74838971	51.30091611	46.81373626	45.69069177	44.71407963
3583.479349	35.9968179	45.71678692	51.16169242	46.77930611	45.65493915	44.67761634
3587.484355	35.96974548	45.6857796	51.03353156	46.74573316	45.61986532	44.64212923
3591.489362	35.94302726	45.65527885	50.91498861	46.71288962	45.58540285	44.60749849
3595.494368	35.91663751	45.625211	50.80483006	46.68066974	45.55149766	44.5736199
3599.499374	35.89055165	45.59551442	50.70200284	46.64898529	45.5181056	44.54040237
3603.50438	35.86474641	45.56613717	50.6056051	46.61776213	45.4851897	44.50776613
3607.509387	35.83919994	45.537035	50.51486083	46.58693758	45.45271808	44.47564128
3611.514393	35.8138919	45.50816981	50.42909871	46.55645833	45.42066228	44.44396655
3615.519399	35.78880353	45.47950841	50.34773507	46.52627881	45.38899615	44.41268827
3619.524406	35.76391766	45.45102158	50.27026024	46.49635995	45.35769503	44.38175952
3623.529412	35.73921872	45.42268326	50.19622781	46.46666811	45.3267353	44.35113933
3627.534418	35.7146927	45.39447003	50.12524604	46.4371744	45.29609412	44.32079201
3631.539424	35.6903271	45.3663607	50.05697095	46.40785395	45.2657494	44.29068653
3635.544431	35.66611081	45.33833605	49.99110067	46.37868555	45.23567978	44.26079596
3639.549437	35.64203408	45.31037866	49.92737067	46.34965119	45.20586477	44.23109702
3643.554443	35.61808839	45.28247296	49.86554973	46.32073584	45.17628489	44.20156957
3647.559449	35.59426633	45.2546052	49.80543629	46.29192714	45.14692175	44.17219629
3651.564456	35.57056154	45.22676357	49.74685527	46.26321523	45.11775815	44.14296229
3655.569462	35.5469686	45.19893831	49.68965513	46.23459248	45.08877821	44.11385478
3659.574468	35.52348292	45.17112183	49.63370511	46.20605327	45.05996731	44.08486287
3663.579474	35.50010064	45.14330875	49.57889276	46.17759373	45.03131216	44.05597723
3667.584481	35.47681861	45.11549586	49.52512149	46.14921146	45.00280078	44.02718996
3671.589487	35.45363421	45.08768208	49.47230844	46.12090522	44.97442239	43.99849436
3675.594493	35.43054537	45.05986826	49.42038243	46.09267466	44.94616742	43.96988476
3679.599499	35.40755042	45.03205694	49.36928208	46.06451999	44.91802737	43.94135644
3683.604506	35.38464809	45.00425202	49.31895419	46.03644174	44.88999478	43.91290541
3687.609512	35.36183739	44.97645847	49.26935224	46.00844057	44.86206309	43.8845284
3691.614518	35.33911758	44.94868193	49.22043518	45.98051702	44.83422658	43.85622268
3695.619524	35.31648812	44.92092838	49.17216631	45.95267146	44.8064803	43.82798606
3699.624531	35.2939486	44.89320389	49.12451241	45.92490398	44.77881992	43.79981674
3703.629537	35.27149873	44.86551434	49.07744308	45.89721441	44.75124172	43.77171331
3707.634543	35.2491383	44.8378652	49.03093008	45.86960225	44.72374244	43.74367464
3711.639549	35.22686715	44.81026149	48.98494696	45.84206681	44.69631925	43.71569989
3715.644556	35.2046852	44.7827076	48.9394687	45.81460716	44.66896965	43.6877884
3719.649562	35.18259242	44.75520735	48.89447142	45.78722226	44.64169142	43.65993968
3723.654568	35.16058892	44.72776395	48.84993224	45.75991099	44.61448251	43.63215338
3727.659574	35.13867493	44.70038003	48.80582912	45.73267218	44.58734104	43.60442922
3731.664581	35.11685088	44.67305775	48.76214078	45.70550469	44.56026518	43.57676697
3735.669587	35.09511744	44.64579882	48.71884668	45.67840741	44.53325314	43.5491664
3739.674593	35.07347558	44.61860461	48.67592698	45.65137928	44.50630313	43.52162725
3743.679599	35.05192661	44.59147621	48.63336261	45.62441931	44.47941329	43.49414922
3747.684606	35.03047219	44.5644145	48.59113526	45.5975266	44.45258172	43.46673187
3751.689612	35.0091143	44.53742023	48.54922748	45.57070031	44.42580644	43.43937466
3755.694618	34.98785528	44.51049408	48.50762275	45.54393967	44.39908543	43.41207689
3759.699625	34.96669768	44.48363672	48.46630558	45.51724399	44.37241659	43.38483769
3763.704631	34.94564419	44.45684883	48.42526157	45.49061263	44.34579782	43.35765599
3767.709637	34.92469751	44.43013118	48.3844775	45.46404503	44.31922706	43.33053057
3771.714643	34.90386013	44.40348464	48.34394143	45.43754065	44.29270227	43.30346004
3775.71965	34.88313418	44.37691018	48.30364272	45.41109902	44.26622151	43.27644284
3779.724656	34.86252115	44.3504089	48.26357208	45.3847197	44.239783	43.24947733
3783.729662	34.84202168	44.32398205	48.22372158	45.35840228	44.21338508	43.22256177
3787.734668	34.82163533	44.29763097	48.18408463	45.33214639	44.1870263	43.1956944
3791.739675	34.80136034	44.27135712	48.1446559	45.30595165	44.16070538	43.16887349
3795.744681	34.78119345	44.24516199	48.10543124	45.27981772	44.13442123	43.14209733
3799.749687	34.76112977	44.21904709	48.06640753	45.25374421	44.10817296	43.11536435
3803.754693	34.74116272	44.19301386	48.02758247	45.22773073	44.08195985	43.08867307
3807.7597	34.72128403	44.16706357	47.98895445	45.20177682	44.05578131	43.06202217
3811.764706	34.70148385	44.14119724	47.95052222	45.17588196	44.02963691	43.03541049
3815.769712	34.68175102	44.11541552	47.91228475	45.15004554	44.00352631	43.00883702
3819.774718	34.6620733	44.0897185	47.874241	45.12426679	43.97744926	42.98230092
3823.779725	34.64243781	44.06410565	47.8363897	45.09854481	43.95140559	42.95580146
3827.784731	34.62283142	44.0385756	47.79872924	45.07287851	43.92539517	42.92933808
3831.789737	34.60324127	44.01312601	47.76125757	45.04726659	43.89941791	42.90291029
3835.794743	34.58365516	43.98775345	47.72397215	45.02170754	43.87347373	42.8765177
3839.79975	34.56406202	43.96245329	47.68686996	44.9961996	43.8475626	42.85015999
3843.804756	34.54445218	43.93721962	47.64994761	44.9707408	43.82168448	42.8238369
3847.809762	34.52481771	43.91204526	47.61320137	44.94532895	43.79583934	42.79754819
3851.814768	34.50515249	43.88692179	47.57662741	44.91996168	43.77002717	42.77129367
3855.819775	34.48545232	43.86183972	47.54022184	44.89463646	43.74424795	42.74507314
3859.824781	34.46571483	43.83678861	47.50398097	44.8693507	43.71850168	42.71888644
3863.829787	34.4459394	43.81175741	47.46790136	44.84410177	43.69278839	42.6927334
3867.834793	34.42612698	43.78673474	47.43198001	44.81888707	43.66710809	42.66661388
3871.8398	34.40627983	43.76170926	47.39621439	44.79370412	43.64146082	42.64052772
3875.844806	34.38640133	43.73667004	47.36060249	44.76855059	43.61584662	42.61447481
3879.849812	34.36649572	43.71160689	47.32514286	44.74342439	43.59026557	42.58845505
3883.854819	34.34656786	43.68651072	47.28983453	44.71832367	43.56471772	42.56246834
3887.859825	34.32662301	43.66137377	47.25467699	44.69324689	43.53920314	42.53651463
3891.864831	34.30666665	43.63618978	47.21967006	44.66819279	43.51372189	42.51059391
3895.869837	34.28670431	43.61095413	47.18481382	44.64316044	43.488274	42.4847062
3899.874844	34.26674141	43.58566381	47.15010849	44.6181492	43.46285948	42.45885155
3903.87985	34.24678316	43.56031741	47.1155543	44.5931587	43.43747826	42.43303006
3907.884856	34.22683446	43.53491497	47.08115136	44.56818882	43.41213023	42.40724187
3911.889862	34.20689983	43.50945784	47.04689959	44.54323968	43.38681517	42.38148717
3915.894869	34.18698335	43.4839485	47.01279859	44.51831159	43.36153276	42.35576616
3919.899875	34.16708862	43.45839033	46.97884754	44.49340502	43.33628253	42.33007908
3923.904881	34.14721876	43.43278745	46.94504519	44.46852057	43.31106388	42.30442618
3927.909887	34.12737638	43.40714449	46.91138977	44.44365899	43.28587606	42.27880772
3931.914894	34.10756363	43.38146647	46.877879	44.41882107	43.26071816	42.25322392
3935.9199	34.0877822	43.35575863	46.84451009	44.39400772	43.23558912	42.22767499
3939.924906	34.06803339	43.33002634	46.8112798	44.36921989	43.21048773	42.20216109
3943.929912	34.04831818	43.30427496	46.77818452	44.34445856	43.18541268	42.17668229
3947.934919	34.02863725	43.27850983	46.74522034	44.31972476	43.16036258	42.15123857
3951.939925	34.00899117	43.2527362	46.7123832	44.29501954	43.13533602	42.12582981
3955.944931	33.98938039	43.2269592	46.67966902	44.27034396	43.11033158	42.10045575
3959.949937	33.96980538	43.20118384	46.64707383	44.24569905	43.08534789	42.07511601
3963.954944	33.95026675	43.17541502	46.61459394	44.22108586	43.06038372	42.04981005
3967.95995	33.93076526	43.1496575	46.58222601	44.19650539	43.03543794	42.02453724
3971.964956	33.91130196	43.12391596	46.5499672	44.17195858	43.01050965	41.99929679
3975.969962	33.8918782	43.098195	46.51781524	44.14744632	42.98559812	41.97408786
3979.974969	33.8724957	43.07249916	46.48576844	44.12296941	42.96070287	41.94890952
3983.979975	33.85315657	43.04683296	46.45382575	44.0985285	42.93582364	41.92376083
3987.984981	33.8338633	43.02120087	46.4219867	44.07412415	42.91096041	41.89864087
3991.989987	33.81461877	42.99560736	46.39025137	44.04975672	42.88611337	41.87354879
3995.994994	33.79542626	42.97005691	46.35862034	44.0254264	42.86128292	41.84848384
4000	33.7762894	42.94455398	46.32709455	44.00113319	42.83646963	41.82344539
