# Supplementary material for: Dataset for verification of a vibro-acoustic coupling model and optimized results on sectional geometries of two sealing rubber models
Source: Data Brief. 2020 Jul 18;31:106038. doi: 10.1016/j.dib.2020.106038 (PMC7390845; doi:10.1016/j.dib.2020.106038)
Supplement: Supplementary file 1 [file mmc1.zip › Optimization_results/Effects_Lz.txt]

Hz	S1-Opt		6mm		10mm		14mm(BaseCase)	18mm		22mm
800	69.99124998	84.5316693	89.84647181	103.4241679	92.54258245	85.93491928
804.0050063	69.78661627	84.55554164	89.97424864	103.9420802	92.137257	85.6912355
808.0100125	69.5841451	84.58164668	90.10900428	104.5970358	91.77537934	85.46540885
812.0150188	69.38364814	84.61190361	90.2664066	105.4719844	91.40137484	85.22491734
816.020025	69.18500827	84.64671443	90.4535308	106.4501436	90.98423085	84.95232383
820.0250313	68.98823312	84.68554344	90.66934971	107.1681609	90.52488251	84.64903683
824.0300375	68.79354459	84.72770265	90.90970163	107.151309	90.04014648	84.32559565
828.0350438	68.60152956	84.77266964	91.17075252	106.2688784	89.54730113	83.99275196
832.0400501	68.41338611	84.82011318	91.45008485	104.8652195	89.05830246	83.65815052
836.0450563	68.23129774	84.86984199	91.74661654	103.3226159	88.57987378	83.32635024
840.0500626	68.05891507	84.92175266	92.06022353	101.8362668	88.11518954	82.99977122
844.0550688	67.90172318	84.97578855	92.39137786	100.469459	87.66539605	82.67957474
848.0600751	67.76658861	85.0319054	92.74083937	99.22979271	87.23064572	82.36628314
852.0650814	67.6591924	85.09003574	93.10934318	98.10683277	86.81076075	82.06019982
856.0700876	67.57876839	85.15004298	93.49718718	97.0866873	86.40569956	81.76172916
860.0750939	67.5136086	85.2116543	93.90359657	96.15722056	86.01596599	81.47168233
864.0801001	67.44433685	85.27436384	94.32573877	95.30996795	85.64305463	81.19162993
868.0851064	67.35480199	85.33731244	94.75739096	94.54100279	85.28994771	80.92430644
872.0901126	67.23959451	85.39920377	95.18780066	93.851255	84.96148592	80.67391978
876.0951189	67.10225548	85.45843387	95.6025832	93.24555503	84.66401057	80.44587594
880.1001252	66.9496026	85.51372607	95.98992523	92.72855704	84.4031291	80.24498622
884.1051314	66.78788941	85.56532613	96.35302087	92.29616971	84.17884823	80.07154571
888.1101377	66.62158666	85.61587452	96.71972142	91.92640201	83.98053838	79.91728139
892.1151439	66.4535083	85.66952725	97.13484582	91.58086455	83.78821395	79.76639308
896.1201502	66.28528792	85.72967434	97.63860856	91.22198001	83.58239925	79.60345894
900.1251564	66.11780894	85.7975571	98.25318657	90.83074852	83.35365356	79.42101996
904.1301627	65.95150502	85.87269098	98.98619064	90.40850573	83.10322508	79.22009074
908.135169	65.78654934	85.95393249	99.84075149	89.96684005	82.83767088	79.00590307
912.1401752	65.62296873	86.04018621	100.822719	89.51819151	82.56399812	78.7840677
916.1451815	65.46071129	86.1306476	101.9431072	89.07181241	82.28757365	78.55891577
920.1501877	65.29968716	86.22480393	103.2161332	88.63338179	82.01189146	78.33330416
924.155194	65.13979445	86.32236074	104.6497917	88.20590261	81.73900803	78.10895124
928.1602003	64.98093853	86.42316366	106.2162464	87.79069258	81.47004602	77.88683151
932.1652065	64.82305029	86.52713223	107.7711386	87.38813196	81.20558909	77.66748818
936.1702128	64.66610833	86.63420227	108.9111658	86.99816855	80.94596231	77.451258
940.175219	64.51017077	86.7442668	109.0413384	86.62066312	80.69143827	77.23843999
944.1802253	64.35542389	86.85710322	108.0407169	86.25565676	80.4424123	77.02944258
948.1852315	64.20225705	86.97227395	106.450019	85.90362277	80.19958214	76.82493802
952.1902378	64.05137582	87.08899201	104.7703522	85.56574074	79.96415403	76.62604213
956.1952441	63.9039624	87.2059635	103.2171652	85.24418394	79.73806481	76.43450946
960.2002503	63.76187573	87.32127814	101.8513239	84.94230615	79.52413107	76.25286556
964.2052566	63.62782801	87.43253863	100.6815123	84.66440754	79.32587857	76.08425898
968.2102628	63.50534782	87.53754608	99.70143089	84.41451235	79.14661594	75.93164908
972.2152691	63.39814808	87.63571475	98.89536345	84.19372014	78.9874177	75.79603444
976.2202753	63.30846549	87.72958399	98.2318511	83.99698358	78.84467505	75.67430099
980.2252816	63.23457757	87.82483085	97.66009734	83.81228697	78.70948551	75.55868622
984.2302879	63.16926747	87.92797165	97.12082522	83.62478115	78.5707969	75.43953868
988.2352941	63.10168148	88.04349716	96.56811318	83.42344609	78.4204243	75.3097145
992.2403004	63.02219365	88.17281466	95.98345418	83.20461849	78.25567862	75.16687573
996.2453066	62.92625111	88.31511525	95.37175056	82.97058169	78.07830401	75.0125591
1000.250313	62.8144445	88.468738	94.7481236	82.72615302	77.89193849	74.84995737
1004.255319	62.69015333	88.6320749	94.1275501	82.47613159	77.70021877	74.68226477
1008.260325	62.55728189	88.80392526	93.52069526	82.22423668	77.50598831	74.51198508
1012.265332	62.41909911	88.9835319	92.9337053	81.97299054	77.31120446	74.34084962
1016.270338	62.27795335	89.17049705	92.36938324	81.72396351	77.11711588	74.16997134
1020.275344	62.13538752	89.36467541	91.82844179	81.47807423	76.92448358	74.00003755
1024.28035	61.99235481	89.56607597	91.31044469	81.23583972	76.73376706	73.83147278
1028.285357	61.84941284	89.77477387	90.81443064	80.99756207	76.54526539	73.66456295
1032.290363	61.70686695	89.99082165	90.33931382	80.76346833	76.35922519	73.49955125
1036.295369	61.56486705	90.21414421	89.88415437	80.53382585	76.17593246	73.33672061
1040.300375	61.4234707	90.44439969	89.44836905	80.3090525	75.9958029	73.17647584
1044.305382	61.28268378	90.68078986	89.03192741	80.08983606	75.81948184	73.01943509
1048.310388	61.14248746	90.92181733	88.63555102	79.87726538	75.64795522	72.86653153
1052.315394	61.00285715	91.16503222	88.26088726	79.67295095	75.48265152	72.719106
1056.320401	60.86377795	91.40691724	87.91054349	79.4790587	75.32546885	72.57892904
1060.325407	60.72525964	91.64323736	87.58773212	79.29809522	75.17858762	72.44802226
1064.330413	60.58735412	91.87031015	87.295166	79.13221263	75.04387083	72.32809642
1068.335419	60.4501784	92.08735	87.03302628	78.98192445	74.92176288	72.21952803
1072.340426	60.31394651	92.2989105	86.79667225	78.84467338	74.81007293	72.12024035
1076.345432	60.17901465	92.5152262	86.57596972	78.71444585	74.70367024	72.02544599
1080.350438	60.045944	92.74913072	86.35791749	78.58345222	74.59594699	71.92903092
1084.355444	59.91558424	93.01143431	86.13148421	78.44512475	74.48137929	71.82593336
1088.360451	59.78917453	93.30819964	85.89111763	78.29623385	74.35730289	71.71376441
1092.365457	59.66844053	93.64110385	85.63681578	78.13689545	74.22388709	71.59275168
1096.370463	59.55562753	94.00942035	85.37189266	77.96921225	74.0829656	71.46464022
1100.375469	59.4533421	94.41188999	85.10061644	77.7958604	73.93683955	71.33158546
1104.380476	59.3640022	94.84781966	84.82680474	77.61925215	73.78757569	71.19551215
1108.385482	59.28872752	95.31752223	84.55333353	77.44124032	73.63676273	71.05789688
1112.390488	59.22584717	95.82239923	84.28215343	77.26312361	73.4855199	70.91978146
1116.395494	59.16991525	96.36488447	84.01449006	77.08576305	73.33459764	70.78186912
1120.400501	59.1125302	96.94835083	83.75106551	76.90971342	73.1844902	70.64463064
1124.405507	59.04520737	97.57699875	83.49228375	76.7353356	73.03553211	70.50839521
1128.410513	58.96252435	98.25568655	83.23837292	76.56288539	72.88797502	70.37342323
1132.415519	58.86333082	98.98959977	82.98949433	76.39258436	72.74205018	70.23996657
1136.420526	58.74972986	99.78355915	82.74583224	76.22468166	72.59802393	70.10832289
1140.425532	58.62522988	100.6405963	82.50767668	76.05951414	72.45625284	69.97889047
1144.430538	58.49332978	101.559152	82.27550853	75.89757069	72.31724294	69.85222709
1148.435544	58.35686789	102.5279354	82.05008928	75.73956104	72.18171241	69.72911091
1152.440551	58.21790946	103.5175999	81.83254513	75.58647953	72.05064662	69.61059017
1156.445557	58.0778796	104.4705739	81.62440939	75.43963272	71.92531382	69.49798591
1160.450563	57.93776231	105.2975369	81.4275455	75.30056685	71.80717759	69.39277935
1164.455569	57.79829394	105.8987335	81.2438276	75.17079601	71.69761172	69.29628723
1168.460576	57.66014069	106.2172365	81.07446384	75.05124505	71.5973441	69.2090604
1172.465582	57.52408194	106.2811945	80.91902093	74.9414714	71.50571432	69.13012082
1176.470588	57.39124361	106.1768349	80.77459567	74.83904553	71.42013793	69.05647666
1180.475594	57.26346115	105.974589	80.63589514	74.73969881	71.33635915	68.98351467
1184.480601	57.14392435	105.6821791	80.49663229	74.63851043	71.24968898	68.90639918
1188.485607	57.03841712	105.2563777	80.35157941	74.53153973	71.15657515	68.82170603
1192.490613	56.95782131	104.6537727	80.19797243	74.41685955	71.05549517	68.72823895
1196.49562	56.92328449	103.8750092	80.03558026	74.29451745	70.9467993	68.62673213
1200.500626	56.97648255	102.9671074	79.86584065	74.16580539	70.83194394	68.51898067
1204.505632	57.19522992	101.9942275	79.69084763	74.03246316	70.71272499	68.40704363
1208.510638	57.68488618	101.0109344	79.51265589	73.89615505	70.59080614	68.29279406
1212.515645	58.39827667	100.052791	79.33296078	73.75824277	70.46753614	68.17777977
1216.520651	58.79357142	99.13861927	79.15302986	73.61974882	70.34394161	68.06326638
1220.525657	58.47768022	98.27603084	78.97375463	73.48140703	70.22079644	67.95036282
1224.530663	57.86974427	97.4661957	78.79573957	73.34373852	70.09871197	67.84018282
1228.53567	57.31707953	96.70700642	78.61939021	73.20712536	69.97822607	67.73403625
1232.540676	56.87992357	95.99493887	78.44498778	73.07187402	69.85988748	67.63367196
1236.545682	56.53368442	95.32607399	78.27274983	72.93826909	69.74434007	67.54161717
1240.550688	56.24890077	94.69663524	78.10288085	72.80662126	69.63241541	67.46168711
1244.555695	56.00418562	94.10326533	77.93561773	72.67731355	69.5252425	67.39977969
1248.560701	55.78501729	93.54317238	77.77127412	72.55084886	69.4243826	67.36512369
1252.565707	55.58127344	93.01421695	77.61028625	72.42789894	69.33199133	67.37218963
1256.570713	55.3855732	92.51497341	77.45325876	72.30934942	69.25099532	67.44338564
1260.57572	55.1924644	92.04476933	77.30100217	72.19632493	69.18523706	67.6120733
1264.580726	54.99819909	91.60367492	77.15454115	72.0901605	69.13948098	67.9233995
1268.585732	54.80078028	91.19237426	77.01505459	71.99226365	69.11908826	68.42535887
1272.590738	54.59993403	90.81181017	76.88369153	71.90379825	69.12911673	69.13475725
1276.595745	54.39675099	90.46249163	76.76121482	71.82515665	69.1727406	69.96566333
1280.600751	54.19300125	90.14346337	76.64749683	71.75532012	69.24942221	70.66315535
1284.605757	53.99039498	89.85122738	76.54105003	71.69143212	69.35410956	70.89702453
1288.610763	53.79009288	89.57926344	76.43893045	71.62903863	69.47902074	70.55118969
1292.61577	53.59256708	89.31881545	76.33728432	71.56318581	69.61823595	69.81245722
1296.620776	53.39771117	89.0609264	76.23240484	71.48992733	69.77295788	68.9423936
1300.625782	53.20504188	88.79872055	76.12173874	71.40739163	69.95414402	68.11780825
1304.630788	53.01388514	88.52868117	76.00431194	71.31590455	70.17896398	67.42203737
1308.635795	52.82350647	88.25048059	75.88050486	71.21737921	70.45264302	66.87475721
1312.640801	52.63318614	87.96588632	75.75149931	71.11454161	70.71425309	66.45988163
1316.645807	52.44225453	87.67754175	75.61874801	71.010413	70.75485989	66.14767783
1320.650814	52.25010306	87.3880981	75.4836328	70.90818112	70.33494778	65.9086312
1324.65582	52.0561823	87.09977774	75.34731277	70.81144125	69.58634996	65.71922596
1328.660826	51.85999441	86.81424906	75.21069779	70.72480677	68.86948073	65.56270254
1332.665832	51.66108379	86.53266698	75.07448457	70.65501736	68.33727086	65.42780629
1336.670839	51.45902827	86.25577646	74.9392153	70.6128843	67.96655312	65.30720289
1340.675845	51.25343155	85.98402461	74.80533951	70.61667618	67.70097978	65.19617323
1344.680851	51.04391758	85.71765949	74.67327277	70.69749781	67.49865615	65.09168958
1348.685857	50.83012705	85.45681038	74.54345266	70.90459673	67.33420442	64.99180561
1352.690864	50.61171615	85.20155212	74.41639495	71.29420899	67.19298822	64.89526671
1356.69587	50.38835828	84.9519579	74.29275424	71.84635766	67.06655304	64.80126462
1360.700876	50.15974899	84.70814537	74.17339234	72.29494106	66.94991756	64.70928336
1364.705882	49.92561528	84.47031947	74.05945572	72.27221507	66.84006977	64.61900196
1368.710889	49.6857305	84.23881346	73.95245741	71.84253316	66.73513736	64.530232
1372.715895	49.43993639	84.01412625	73.85434798	71.31862471	66.6339217	64.44287634
1376.720901	49.18817436	83.79694833	73.76753912	70.85803004	66.53562778	64.35690049
1380.725907	48.93052765	83.58815946	73.69481301	70.48385699	66.43970071	64.27231132
1384.730914	48.66727499	83.38876873	73.63901774	70.17913297	66.34572093	64.18913799
1388.73592	48.39895299	83.19975731	73.60244995	69.9234667	66.25333203	64.10740824
1392.740926	48.1264173	83.02179119	73.58592988	69.70093328	66.16218855	64.02711159
1396.745932	47.85087918	82.85481899	73.58784252	69.50027641	66.07192076	63.94814695
1400.750939	47.57387523	82.69767083	73.60376364	69.31389654	65.98212183	63.87026608
1404.755945	47.2971091	82.54788176	73.62734605	69.13703955	65.89236664	63.7930423
1408.760951	47.02210643	82.4019608	73.65254126	68.96725423	65.802266	63.71589983
1412.765957	46.74968335	82.25611946	73.67625856	68.80388467	65.71154291	63.63821875
1416.770964	46.47936885	82.10716452	73.70018362	68.64741538	65.62009749	63.55948419
1420.77597	46.20908843	81.9531295	73.73110347	68.49870639	65.5280237	63.4794101
1424.780976	45.93544541	81.79340721	73.77977605	68.35834467	65.43556562	63.39797798
1428.785982	45.65467871	81.62846267	73.8576984	68.22631869	65.34303641	63.31538541
1432.790989	45.36395683	81.45937791	73.9679908	68.10203327	65.2507391	63.23194826
1436.795995	45.06246169	81.28744478	74.08214451	67.9845203	65.15891638	63.14800738
1440.801001	44.75192445	81.11389904	74.10617713	67.87267954	65.0677338	63.06386763
1444.806008	44.43666882	80.93979181	73.90970907	67.76545545	64.97728622	62.97977133
1448.811014	44.12345057	80.76595583	73.48621171	67.66193104	64.88761465	62.89589562
1452.81602	43.82136211	80.5930231	72.99295702	67.56135804	64.7987245	62.81236213
1456.821026	43.541926	80.42146386	72.56275034	67.46315043	64.710601	62.7292505
1460.826033	43.29936392	80.25163038	72.22655451	67.36686215	64.62322078	62.64661159
1464.831039	43.11093486	80.08379829	71.9664874	67.27216112	64.53655985	62.56447866
1468.836045	42.99716796	79.91820337	71.75845216	67.17880568	64.45059936	62.48287639
1472.841051	42.98174246	79.75507426	71.58434177	67.0866255	64.3653297	62.40182807
1476.846058	43.09069516	79.59466266	71.43237688	66.9955074	64.28075397	62.32136166
1480.851064	43.35062228	79.43727225	71.29519105	66.90538538	64.19689134	62.24151527
1484.85607	43.78571199	79.28328723	71.1681837	66.81623443	64.11378059	62.16234246
1488.861076	44.41390642	79.13319965	71.04844116	66.728067	64.03148408	62.08391759
1492.866083	45.24315583	78.98763218	70.9340803	66.64093142	63.95009178	62.00634122
1496.871089	46.26914264	78.84734842	70.82385503	66.55491097	63.86972496	61.92974474
1500.876095	47.47548297	78.71323676	70.71691767	66.4701219	63.79053766	61.85429303
1504.881101	48.83629257	78.58624608	70.61266998	66.38670786	63.71271373	61.78018222
1508.886108	50.31992307	78.46724742	70.51066604	66.30482701	63.63645515	61.70762852
1512.891114	51.89240958	78.35680348	70.41054537	66.22462755	63.56195676	61.63684296
1516.89612	53.51971512	78.25486103	70.31198503	66.14620815	63.48936311	61.56798732
1520.901126	55.16862939	78.16044598	70.21466638	66.06956434	63.41870822	61.50111192
1524.906133	56.80671016	78.0715139	70.11825766	65.99453104	63.34984939	61.43608665
1528.911139	58.40185568	77.98512115	70.02241649	65.920744	63.28242039	61.37255133
1532.916145	59.92208337	77.89796614	69.92681514	65.84764939	63.21583736	61.30991983
1536.921151	61.33596193	77.80713554	69.83118366	65.77457957	63.14937812	61.24745943
1540.926158	62.61392127	77.71074158	69.73535518	65.70088141	63.0823206	61.18443128
1544.931164	63.7303427	77.60819932	69.63929147	65.62604903	63.01408866	61.12023925
1548.93617	64.6659781	77.5001179	69.54307467	65.54980689	62.94434633	61.05452726
1552.941176	65.41001487	77.38797275	69.44686867	65.47211739	62.87301196	60.98719597
1556.946183	65.96114097	77.27376935	69.3508686	65.39312773	62.80020659	60.91835266
1560.951189	66.32727959	77.15983881	69.25525781	65.31309171	62.72617375	60.84823161
1564.956195	66.52409838	77.04882073	69.16018257	65.23229846	62.65120427	60.77711865
1568.961202	66.572738	76.94384599	69.06574416	65.1510236	62.57558334	60.70529737
1572.966208	66.49730852	76.8489362	68.97200261	65.06950391	62.49956149	60.63301919
1576.971214	66.32258944	76.76966395	68.87898579	64.98792946	62.42334404	60.56049184
1580.97622	66.07217772	76.71411694	68.78669951	64.906446	62.34709179	60.48787931
1584.981227	65.76717939	76.69402763	68.69513653	64.82516226	62.27092724	60.41530753
1588.986233	65.4254504	76.72507831	68.60428359	64.74415854	62.19494279	60.34287223
1592.991239	65.06132842	76.82268833	68.51412681	64.66349508	62.11920893	60.27064687
1596.996245	64.6857472	76.98455955	68.42465572	64.58321946	62.04378172	60.19869013
1601.001252	64.30660697	77.15568445	68.33586653	64.50337304	61.96870939	60.12705232
1605.006258	63.92929232	77.2204688	68.2477649	64.42399659	61.89403817	60.05578129
1609.011264	63.55725978	77.09777744	68.16036867	64.34513539	61.81981757	59.98492769
1613.01627	63.19262977	76.83011358	68.07371067	64.26684405	61.74610543	59.91455005
1617.021277	62.83671277	76.51395679	67.98784177	64.18919116	61.67297273	59.84471961
1621.026283	62.49040157	76.21109654	67.90283386	64.1122638	61.60050833	59.77552507
1625.031289	62.15439379	75.94160882	67.81878255	64.03617144	61.52882297	59.70707671
1629.036295	61.82925961	75.7054673	67.73580852	63.96104831	61.45805202	59.63950917
1633.041302	61.51540707	75.49673344	67.65405609	63.88705297	61.38835513	59.57298128
1637.046308	61.21300728	75.30905832	67.57368671	63.8143623	61.31991063	59.50767069
1641.051314	60.92193067	75.13717719	67.4948644	63.74315712	61.25290146	59.44376006
1645.05632	60.64173005	74.97704499	67.41773018	63.67359625	61.18748951	59.38141192
1649.061327	60.37168993	74.82562851	67.3423645	63.60577769	61.12377731	59.32073078
1653.066333	60.11094037	74.68067858	67.26874108	63.53969089	61.06176044	59.26171616
1657.071339	59.85860713	74.54056227	67.19668307	63.47517107	61.00128222	59.2042176
1661.076345	59.61395101	74.40415534	67.12583983	63.41187486	60.94200917	59.14791014
1665.081352	59.3764532	74.27076828	67.05570374	63.34929694	60.88344714	59.09230983
1669.086358	59.145829	74.14007346	66.98567541	63.28683571	60.82500578	59.03683689
1673.091364	58.92198253	74.01201026	66.91516365	63.22389406	60.76609748	58.98091286
1677.09637	58.70492994	73.88666724	66.84368723	63.15998143	60.70623771	58.92405941
1681.101377	58.49471678	73.76416314	66.77094281	63.0947822	60.64511225	58.86596461
1685.106383	58.29134397	73.64455715	66.69682124	63.02817266	60.58259435	58.80650025
1689.111389	58.09470863	73.52780618	66.62137835	62.96019342	60.51871814	58.74569617
1693.116395	57.90456457	73.41376661	66.5447817	62.89099776	60.45362872	58.68369163
1697.121402	57.72050979	73.30222289	66.46725516	62.82079772	60.38752966	58.62068402
1701.126408	57.54200978	73.19292387	66.38903505	62.74982089	60.32064099	58.55688762
1705.131414	57.36845897	73.08561404	66.31034208	62.67828249	60.25317169	58.49250656
1709.136421	57.19926832	72.9800546	66.23136731	62.60637087	60.18530544	58.42772071
1713.141427	57.03395395	72.8760348	66.15226808	62.53424285	60.11719576	58.36268075
1717.146433	56.87219951	72.77337605	66.07316989	62.46202493	60.04896693	58.29750891
1721.151439	56.71387679	72.67193165	65.9941711	62.38981737	59.9807179	58.23230274
1725.156446	56.55902753	72.57158437	65.91534878	62.31769959	59.9125273	58.16713992
1729.161452	56.40782067	72.47224332	65.83676441	62.24573554	59.84445869	58.10208331
1733.166458	56.26050072	72.37384102	65.75846926	62.17397883	59.77656545	58.03718578
1737.171464	56.11733627	72.27633096	65.68050925	62.1024774	59.70889532	57.97249461
1741.176471	55.9785701	72.17968602	65.60292929	62.03127772	59.64149452	57.90805548
1745.181477	55.84436817	72.08389765	65.52577727	61.96042878	59.57441157	57.84391631
1749.186483	55.71476634	71.98897567	65.4491079	61.8899858	59.50770098	57.78013079
1753.191489	55.58961914	71.89494882	65.37298624	61.82001377	59.44142671	57.71676184
1757.196496	55.46856397	71.80186542	65.29749105	61.75059071	59.3756654	57.65388476
1761.201502	55.3510189	71.70979406	65.22271744	61.68181044	59.31050907	57.59158995
1765.206508	55.23622938	71.61882341	65.14877841	61.6137841	59.24606667	57.52998443
1769.211514	55.12336352	71.52906021	65.07580409	61.54663955	59.18246357	57.46919142
1773.216521	55.0116342	71.44062397	65.00393735	61.48051722	59.11983757	57.40934647
1777.221527	54.90041156	71.35363676	64.93332384	61.41556054	59.05832963	57.35058847
1781.226533	54.78929264	71.2682061	64.86409466	61.35189925	58.99806767	57.29304382
1785.231539	54.6781146	71.18440062	64.79634108	61.28962489	58.93914268	57.23680308
1789.236546	54.5669204	71.10221949	64.73008278	61.22876012	58.88157883	57.18189172
1793.241552	54.4558992	71.02156133	64.66523573	61.16922759	58.82530308	57.12824022
1797.246558	54.34532351	70.94220194	64.60158951	61.11082805	58.77012373	57.07566299
1801.251564	54.23549714	70.86379279	64.53880642	61.0532395	58.7157295	57.02385715
1805.256571	54.12671859	70.78588906	64.47645052	60.9960452	58.66171656	56.97242887
1809.261577	54.01925807	70.70800636	64.41404483	60.93878862	58.60764187	56.9209452
1813.266583	53.91334323	70.6296925	64.35114228	60.88104137	58.55308909	56.86899865
1817.271589	53.80914886	70.55059286	64.287389	60.82246374	58.49772746	56.81626471
1821.276596	53.70678709	70.47048983	64.22256212	60.76284072	58.4413468	56.76253633
1825.281602	53.60629757	70.38930894	64.1565755	60.70208752	58.38386305	56.70772959
1829.286608	53.50763975	70.30709686	64.08945924	60.64023017	58.32529969	56.65186573
1833.291615	53.41069183	70.22398458	64.0213255	60.57737314	58.26575645	56.59504076
1837.296621	53.31526135	70.14014876	63.95233263	60.51366535	58.20537647	56.53739346
1841.301627	53.22110955	70.05577993	63.88265542	60.44927196	58.14431904	56.47907869
1845.306633	53.1279863	69.97106084	63.81246459	60.38435483	58.08274057	56.42024884
1849.31164	53.03566733	69.8861543	63.74191482	60.31906109	58.02078351	56.36104287
1853.316646	52.94398396	69.80119841	63.67113964	60.25351817	57.95857142	56.30158152
1857.321652	52.85283834	69.71630657	63.60025071	60.18783302	57.89620821	56.2419664
1861.326658	52.76220331	69.63157007	63.52933975	60.12209381	57.83377969	56.18228152
1865.331665	52.67211124	69.54706204	63.45848171	60.05637291	57.7713564	56.12259603
1869.336671	52.58263771	69.46284162	63.3877384	59.99073023	57.70899687	56.06296735
1873.341677	52.49388582	69.37895812	63.31716213	59.92521672	57.64675094	56.00344441
1877.346683	52.40597377	69.29545483	63.24679917	59.85987757	57.58466289	55.94407068
1881.35169	52.31902682	69.21237253	63.17669301	59.79475534	57.52277444	55.88488713
1885.356696	52.23317255	69.1297527	63.1068873	59.72989277	57.46112748	55.82593489
1889.361702	52.14853814	69.04764052	63.03742875	59.66533552	57.39976675	55.76725783
1893.366708	52.06524785	68.96608767	62.96836972	59.6011347	57.33874228	55.70890501
1897.371715	51.98341942	68.8851549	62.89977073	59.53734925	57.27811173	55.65093294
1901.376721	51.90315841	68.80491421	62.83170257	59.47404796	57.21794237	55.59340755
1905.381727	51.82455033	68.72545041	62.76424779	59.41131096	57.15831248	55.53640556
1909.386733	51.74765181	68.64686148	62.69750109	59.34923005	57.09931177	55.48001492
1913.39174	51.67248281	68.56925696	62.6315679	59.28790732	57.04104	55.42433351
1917.396746	51.59902265	68.49275351	62.56656012	59.22745109	56.98360304	55.36946531
1921.401752	51.52721175	68.41746623	62.50258804	59.16796809	56.92710529	55.31551303
1925.406758	51.45695865	68.34349504	62.43974755	59.10955111	56.87163768	55.26256636
1929.411765	51.38814874	68.27090578	62.37810243	59.05226197	56.81726104	55.21068581
1933.416771	51.32064947	68.19970757	62.31766328	58.99611126	56.76398643	55.15988338
1937.421777	51.25430833	68.12983019	62.2583667	58.94103832	56.71175557	55.11010336
1941.426783	51.18894429	68.06110775	62.20006058	58.88689721	56.66042718	55.0612089
1945.43179	51.12433888	67.99327613	62.14250242	58.83345523	56.60977548	55.01298028
1949.436796	51.06023553	67.92598979	62.08537554	58.78040867	56.55950539	54.96512971
1953.441802	50.99635339	67.85885806	62.02832309	58.72741546	56.50928439	54.91733227
1957.446809	50.93241563	67.79149397	61.97099295	58.67413843	56.45878444	54.86926686
1961.451815	50.86818476	67.72356322	61.91308218	58.62028772	56.40772335	54.82065676
1965.456821	50.80349389	67.65482056	61.85436943	58.56565181	56.35589498	54.77129924
1969.461827	50.73826474	67.58512592	61.79472889	58.51011069	56.30318209	54.72107838
1973.466834	50.67250863	67.51444018	61.73412592	58.45363157	56.24955224	54.66996119
1977.47184	50.60631294	67.44280636	61.6725997	58.39625224	56.19504171	54.61798205
1981.476846	50.53981879	67.3703242	61.61024037	58.33805918	56.1397342	54.56522193
1985.481852	50.47319604	67.29712515	61.54716654	58.27916605	56.08374002	54.51178805
1989.486859	50.40661994	67.22335194	61.48350704	58.21969633	56.02717909	54.45779733
1993.491865	50.34025137	67.1491442	61.41938815	58.15977111	55.97016917	54.40336469
1997.496871	50.27422127	67.07462988	61.35492592	58.09950173	55.91281862	54.34859606
2001.501877	50.2086194	66.9999212	61.29022255	58.03898638	55.85522313	54.29358506
2005.506884	50.14348772	66.92511382	61.2253656	57.97830936	55.7974649	54.23841222
2009.51189	50.07881941	66.85028787	61.16042893	57.91754189	55.73961355	54.18314579
2013.516896	50.01456448	66.7755101	61.09547458	57.85674402	55.68172781	54.12784344
2017.521902	49.95064184	66.70083653	61.03055508	57.79596678	55.62385776	54.07255437
2021.526909	49.88695613	66.62631511	60.96571592	57.73525458	55.56604704	54.01732152
2025.531915	49.82341589	66.55198846	60.90099792	57.67464744	55.50833512	53.96218375
2029.536921	49.75994903	66.47789631	60.83643953	57.61418324	55.45075942	53.90717796
2033.541927	49.69651264	66.40407796	60.77207896	57.55389977	55.39335735	53.85234104
2037.546934	49.63309595	66.33057442	60.70795621	57.49383665	55.33616819	53.79771177
2041.55194	49.5697176	66.25743052	60.64411496	57.43403718	55.27923483	53.74333248
2045.556946	49.50641949	66.18469675	60.58060423	57.37454989	55.22260541	53.68925066
2049.561952	49.44325945	66.1124309	60.51747984	57.31542995	55.16633453	53.63552025
2053.566959	49.38030476	66.04069911	60.45480535	57.25674003	55.11048421	53.58220242
2057.571965	49.31762727	65.96957637	60.39265235	57.19855049	55.05512396	53.52936581
2061.576971	49.25530045	65.89914565	60.33109956	57.14093839	55.00032981	53.47708548
2065.581977	49.1933981	65.82949546	60.27023027	57.08398497	54.94618176	53.42544043
2069.586984	49.13199415	65.76071498	60.21012762	57.02777077	54.89275897	53.37450888
2073.59199	49.07116318	65.69288626	60.150867	56.97236819	54.84013231	53.32436098
2077.596996	49.01098111	65.62607318	60.09250555	56.91783108	54.78835413	53.27504864
2081.602003	48.95152552	65.56030761	60.03506908	56.8641819	54.73744556	53.22659311
2085.607009	48.89287537	65.4955743	59.97853803	56.81139811	54.68738315	53.17897175
2089.612015	48.83510966	65.43179725	59.92283519	56.7594003	54.63808724	53.13210658
2093.617021	48.77830482	65.36883175	59.86781886	56.70804604	54.58941598	53.08585829
2097.622028	48.72253084	65.30646586	59.81328542	56.6571327	54.54116837	53.04002918
2101.627034	48.66784628	65.24443416	59.75898308	56.60641161	54.49309833	52.99437698
2105.63204	48.61429288	65.18244276	59.70463624	56.55561224	54.44493874	52.94863847
2109.637046	48.5618904	65.12020141	59.64997576	56.50447203	54.39643092	52.90255856
2113.642053	48.51063286	65.05745521	59.59476844	56.4527652	54.34735307	52.85591834
2117.647059	48.46048638	64.99400918	59.53883916	56.40032407	54.2975412	52.80855581
2121.652065	48.41138842	64.92974069	59.48208148	56.347049	54.24689879	52.76037551
2125.657071	48.36324748	64.86459947	59.42445668	56.29290692	54.19539518	52.71134699
2129.662078	48.31594179	64.79859761	59.36598365	56.23792105	54.14305534	52.6614948
2133.667084	48.26931694	64.73179412	59.3067241	56.18215615	54.08994517	52.61088403
2137.67209	48.2231838	64.66427829	59.24676681	56.12570301	54.03615619	52.55960525
2141.677096	48.1773199	64.59615473	59.1862139	56.06866498	53.98179222	52.50776136
2145.682103	48.13147783	64.5275319	59.12517024	56.01114773	53.92695936	52.45545772
2149.687109	48.0854023	64.45851425	59.06373642	55.9532525	53.87175936	52.40279558
2153.692115	48.03885429	64.38919757	59.00200469	55.89507229	53.81628595	52.34986857
2157.697121	47.99163742	64.319667	58.94005732	55.83669038	53.7606235	52.29676132
2161.702128	47.94362	64.24999663	58.87796645	55.77818042	53.7048472	52.24354974
2165.707134	47.89474753	64.18025038	58.81579509	55.71960752	53.6490242	52.19030222
2169.71214	47.84504357	64.11048345	58.75359861	55.66102985	53.59321541	52.13708146
2173.717146	47.79460026	64.04074399	58.69142648	55.60250056	53.53747751	52.08394656
2177.722153	47.74356242	63.97107505	58.62932419	55.54406978	53.48186506	52.03095533
2181.727159	47.69210942	63.9015164	58.56733508	55.48578665	53.42643272	51.97816656
2185.732165	47.64043828	63.83210628	58.50550215	55.42770121	53.37123738	51.9256424
2189.737171	47.58874995	63.76288312	58.44386972	55.36986634	53.31634026	51.87345069
2193.742178	47.53723913	63.69388709	58.38248508	55.31233946	53.26180896	51.82166729
2197.747184	47.48608724	63.62516159	58.32139983	55.25518417	53.20771934	51.77037834
2201.75219	47.43545755	63.55675442	58.26067113	55.19847158	53.15415721	51.71968234
2205.757196	47.38549163	63.48871884	58.20036252	55.14228127	53.10121959	51.66969188
2209.762203	47.33630658	63.4211141	58.14054425	55.08670158	53.04901532	51.62053481
2213.767209	47.28799322	63.35400536	58.0812928	55.031829	52.99766458	51.57235425
2217.772215	47.24061584	63.28746275	58.02268922	54.97776607	52.94729691	51.52530714
2221.777222	47.19421498	63.22155908	57.96481605	54.92461753	52.898047	51.47956037
2225.782228	47.14881474	63.15636591	57.90775209	54.87248385	52.85004772	51.43528406
2229.787234	47.10443603	63.09194767	57.851565	54.82145219	52.80341981	51.39264099
2233.79224	47.06111617	63.02835362	57.79630153	54.77158432	52.75825817	51.35177235
2237.797247	47.01893429	62.965608	57.74197595	54.72290247	52.7146154	51.31278019
2241.802253	46.97804077	62.90369935	57.68855791	54.67537454	52.67248442	51.27570847
2245.807259	46.93868908	62.84257062	57.63596189	54.62890148	52.63178334	51.24052633
2249.812265	46.9012691	62.78211258	57.58404122	54.58331025	52.59234673	51.20711818
2253.817272	46.86634349	62.72216294	57.5325895	54.53835619	52.55392786	51.1752861
2257.822278	46.83469113	62.66251345	57.48135144	54.4937371	52.5162151	51.14476865
2261.827284	46.80736469	62.60292507	57.4300431	54.449119	52.47886269	51.11527736
2265.83229	46.78577241	62.54314954	57.37837882	54.40417012	52.44153253	51.08654817
2269.837297	46.77179741	62.48295347	57.3260999	54.35859709	52.40394009	51.0584015
2273.842303	46.76797307	62.42214005	57.27299928	54.31217636	52.36589683	51.03080359
2277.847309	46.77773957	62.36056444	57.21893769	54.26477534	52.32734281	51.00392408
2281.852315	46.80581677	62.2981404	57.16384932	54.21636112	52.2883676	50.97819004
2285.857322	46.85873976	62.23483854	57.10773766	54.16699789	52.24922181	50.95434353
2289.862328	46.9456108	62.17067811	57.05066451	54.11683713	52.21032563	50.93351713
2293.867334	47.07910505	62.1057154	56.99273579	54.06610557	52.17228325	50.91734917
2297.87234	47.27667179	62.04003123	56.93408743	54.01509547	52.13591341	50.90816848
2301.877347	47.56155172	61.97371982	56.87487366	53.9641612	52.10230855	50.90928762
2305.882353	47.96234178	61.90687999	56.81525879	53.91372497	52.07293805	50.92544664
2309.887359	48.50771542	61.83960893	56.75541299	53.86429447	52.04981859	50.96341595
2313.892365	49.20887292	61.77199851	56.69551165	53.8164958	52.03578428	51.03257878
2317.897372	50.01884486	61.70413345	56.63573825	53.77112696	52.03490223	51.14459809
2321.902378	50.77344765	61.63609114	56.57629024	53.7292407	52.0530765	51.30909409
2325.907384	51.19515462	61.56794232	56.51738817	53.69227076	52.09880724	51.51786986
2329.91239	51.08919823	61.49975255	56.45928828	53.66222433	52.18370975	51.71201489
2333.917397	50.54833465	61.43158401	56.40229954	53.6419753	52.32114988	51.77012388
2337.922403	49.8236321	61.36349759	56.34680648	53.63570676	52.51811703	51.60892766
2341.927409	49.10194242	61.29555513	56.29330016	53.6495548	52.75173212	51.29666679
2345.932416	48.46219979	61.22782173	56.24242063	53.69245132	52.93650068	50.96263672
2349.937422	47.92053484	61.16036819	56.19501586	53.77689463	52.94947763	50.67643378
2353.942428	47.46865052	61.09327342	56.15222429	53.91845274	52.75653266	50.4491479
2357.947434	47.09208105	61.02662699	56.11559113	54.13038095	52.45286011	50.2700698
2361.952441	46.77688163	60.96053159	56.08723253	54.40608251	52.14438373	50.12590175
2365.957447	46.51142157	60.8951053	56.07006549	54.68720526	51.87839397	50.00609333
2369.962453	46.2864311	60.83048363	56.06812323	54.8546758	51.66085903	49.90321433
2373.967459	46.09456471	60.76682087	56.08696664	54.81122241	51.48340559	49.81221201
2377.972466	45.92993293	60.70429039	56.13416123	54.58229297	51.33589221	49.72966105
2381.977472	45.78773398	60.64308342	56.21966273	54.27239925	51.21001019	49.65321423
2385.982478	45.66399701	60.5834055	56.35562625	53.96400863	51.09965792	49.58123527
2389.987484	45.55541166	60.5254701	56.55443641	53.69118864	51.00050383	49.51256011
2393.992491	45.45921346	60.46948874	56.82258253	53.45901789	50.90948699	49.44634247
2397.997497	45.37310121	60.41565741	57.14746457	53.26194353	50.82442724	49.38195348
2402.002503	45.29517103	60.36414008	57.47896941	53.09239059	50.74375206	49.3189161
2406.007509	45.22385948	60.3150508	57.72430433	52.94365032	50.66631309	49.25686225
2410.012516	45.15789224	60.26843757	57.78738807	52.81048318	50.59126461	49.1955049
2414.017522	45.09623772	60.22427227	57.63883779	52.68899755	50.51798333	49.13462022
2418.022528	45.03806558	60.18245149	57.33447829	52.57637081	50.44601488	49.07403617
2422.027534	44.98271053	60.14281242	56.96112778	52.47058562	50.3750367	49.01362509
2426.032541	44.92964121	60.10516578	56.58447601	52.37021795	50.30483049	48.95329814
2430.037547	44.87843415	60.0693445	56.23771435	52.2742737	50.23525955	48.8930003
2434.042553	44.82875222	60.03526357	55.93166278	52.18206286	50.16624851	48.83270473
2438.047559	44.780327	60.0029845	55.66606384	52.09310208	50.09776451	48.7724065
2442.052566	44.73294462	59.9727782	55.43641342	52.00704022	50.02980003	48.71211563
2446.057572	44.68643432	59.94518185	55.23718803	51.92360336	49.96235834	48.65185029
2450.062578	44.64065934	59.92104778	55.06312724	51.84255713	49.89544232	48.59163077
2454.067584	44.59550976	59.90158188	54.90963909	51.76368367	49.8290472	48.53147483
2458.072591	44.55089667	59.88836164	54.77285725	51.68677008	49.76315694	48.47139467
2462.077597	44.50674773	59.88330208	54.64957934	51.61160491	49.69774362	48.41139553
2466.082603	44.46300359	59.88848876	54.53717573	51.53797956	49.63276884	48.35147553
2470.08761	44.41961516	59.90569819	54.4334995	51.46569187	49.56818639	48.29162642
2474.092616	44.37654163	59.93526354	54.33680609	51.39455003	49.50394514	48.23183489
2478.097622	44.33374897	59.97379289	54.24568385	51.32437597	49.43999183	48.17208392
2482.102628	44.29120905	60.01054284	54.15899482	51.25500751	49.37627342	48.11235421
2486.107635	44.24889912	60.02412197	54.07582453	51.18629944	49.31273887	48.05262536
2490.112641	44.20680165	59.98520972	53.9954399	51.11812361	49.24934032	47.99287687
2494.117647	44.16490425	59.87142191	53.91725429	51.0503683	49.18603395	47.93308889
2498.122653	44.12319978	59.68628436	53.8407988	50.98293715	49.1227803	47.87324279
2502.12766	44.08168628	59.45967831	53.76569883	50.91574781	49.05954451	47.81332156
2506.132666	44.04036669	59.22707027	53.69165524	50.84873055	48.99629622	47.7533101
2510.137672	43.99924846	59.01161612	53.6184292	50.78182687	48.93300956	47.69319543
2514.142678	43.95834286	58.82174662	53.54583017	50.71498826	48.86966291	47.63296681
2518.147685	43.9176642	58.6568792	53.47370633	50.64817504	48.80623878	47.57261591
2522.152691	43.87722886	58.51291163	53.40193705	50.58135536	48.74272366	47.51213688
2526.157697	43.83705432	58.38521111	53.33042691	50.51450442	48.67910782	47.45152646
2530.162703	43.79715813	58.26976139	53.25910097	50.44760367	48.61538526	47.39078404
2534.16771	43.7575567	58.16341486	53.18790104	50.38064023	48.5515535	47.32991171
2538.172716	43.71826403	58.06381115	53.11678259	50.31360629	48.48761347	47.26891428
2542.177722	43.67929031	57.96921195	53.04571222	50.24649851	48.42356923	47.20779918
2546.182728	43.64064023	57.87834263	52.97466546	50.17931733	48.35942767	47.14657625
2550.187735	43.60231139	57.79026519	52.9036247	50.11206621	48.29519791	47.08525732
2554.192741	43.56429268	57.70428302	52.83257715	50.04475057	48.23089057	47.02385556
2558.197747	43.52656303	57.61987155	52.76151273	49.97737645	48.16651661	46.96238445
2562.202753	43.48909094	57.53662819	52.69042164	49.9099488	48.1020858	46.90085637
2566.20776	43.45183481	57.4542361	52.61929184	49.84246933	48.03760473	46.83928073
2570.212766	43.41474467	57.37243792	52.54810612	49.77493401	47.97307446	46.77766158
2574.217772	43.37776508	57.29101665	52.47683914	49.70733025	47.90848771	46.71599502
2578.222778	43.34083902	57.20978202	52.40545457	49.63963409	47.84382607	46.65426627
2582.227785	43.30391236	57.1285611	52.33390274	49.57180765	47.77905739	46.5924471
2586.232791	43.26693815	57.04719267	52.26211922	49.50379746	47.71413393	46.53049383
2590.237797	43.22988002	56.96552467	52.19002482	49.43553402	47.64899174	46.46834658
2594.242804	43.19271433	56.88341452	52.11752745	49.36693321	47.58355173	46.40593009
2598.24781	43.15543056	56.80073142	52.04452582	49.29789954	47.51772264	46.34315649
2602.252816	43.11803038	56.71735992	51.9709148	49.22833115	47.45140575	46.27992977
2606.257822	43.08052538	56.63320376	51.89659177	49.15812602	47.38450096	46.21615166
2610.262829	43.04293418	56.54818884	51.82146294	49.08718842	47.31691309	46.15172787
2614.267835	43.00527935	56.46226459	51.74544884	49.01543469	47.24855773	46.08657391
2618.272841	42.96758441	56.37540325	51.66848792	48.94279738	47.17936561	46.02061954
2622.277847	42.92987138	56.28759727	51.59053801	48.86922741	47.10928495	45.95381138
2626.282854	42.89215902	56.19885513	51.51157569	48.79469403	47.03828185	45.88611339
2630.28786	42.85446171	56.10919646	51.4315939	48.71918307	46.96633876	45.8175057
2634.292866	42.81678916	56.01864705	51.35059841	48.64269391	46.89345181	45.74798208
2638.297872	42.77914674	55.92723451	51.26860399	48.56523595	46.81962744	45.67754673
2642.302879	42.74153635	55.83498478	51.18563063	48.48682495	46.74487895	45.606211
2646.307885	42.70395765	55.7419197	51.10170031	48.40747992	46.66922337	45.53399031
2650.312891	42.66640927	55.64805558	51.01683445	48.32722044	46.59267889	45.4609016
2654.317897	42.62889009	55.55340256	50.93105213	48.24606479	46.51526289	45.38696135
2658.322904	42.59140014	55.45796469	50.844369	48.16402864	46.43699065	45.31218428
2662.32791	42.55394117	55.36174029	50.75679666	48.08112436	46.35787449	45.23658244
2666.332916	42.51651688	55.2647227	50.66834257	47.9973607	46.27792347	45.16016485
2670.337922	42.47913288	55.16690106	50.57901023	47.91274279	46.19714331	45.08293736
2674.342929	42.44179639	55.06826115	50.48879952	47.82727246	46.11553655	45.00490283
2678.347935	42.40451592	54.96878628	50.39770723	47.74094856	46.03310291	44.92606138
2682.352941	42.36730087	54.868458	50.30572758	47.65376745	45.94983972	44.84641077
2686.357947	42.33016123	54.7672569	50.21285286	47.56572354	45.86574233	44.76594686
2690.362954	42.29310739	54.66516325	50.11907398	47.47680981	45.78080471	44.68466408
2694.36796	42.25614996	54.56215765	50.0243811	47.38701835	45.69501986	44.60255588
2698.372966	42.2192998	54.45822158	49.92876419	47.2963409	45.60838036	44.51961523
2702.377972	42.18256803	54.35333802	49.83221357	47.20476939	45.52087886	44.43583507
2706.382979	42.14596612	54.24749187	49.73472046	47.11229637	45.43250851	44.35120877
2710.387985	42.10950598	54.14067047	49.63627744	47.01891552	45.34326345	44.2657305
2714.392991	42.07320005	54.03286395	49.53687886	46.92462202	45.25313909	44.17939563
2718.397997	42.03706137	53.92406552	49.43652118	46.82941283	45.16213245	44.09220094
2722.403004	42.00110354	53.81427161	49.3352031	46.73328686	45.07024231	44.00414478
2726.40801	41.96534064	53.70348171	49.23292557	46.63624496	44.97746911	43.91522704
2730.413016	41.92978713	53.59169801	49.12969142	46.53828955	44.88381475	43.82544882
2734.418023	41.89445767	53.47892452	49.0255047	46.43942405	44.78928187	43.73481191
2738.423029	41.85936696	53.36516567	48.92036946	46.33965172	44.69387285	43.64331767
2742.428035	41.82452963	53.25042436	48.81428805	46.23897403	44.59758827	43.55096563
2746.433041	41.78996014	53.13469917	48.70725872	46.13738847	44.50042476	43.45775144
2750.438048	41.75567284	53.01798105	48.59927268	46.03488579	44.40237242	43.36366439
2754.443054	41.72168184	52.90024929	48.49031056	45.93144668	44.30341172	43.26868445
2758.44806	41.68800082	52.78146732	48.38033873	45.82703836	44.20351021	43.17277912
2762.453066	41.65464256	52.6615786	48.26930565	45.72161119	44.10261933	43.07590046
2766.458073	41.62161801	52.54050335	48.15713896	45.6150959	44.00067186	42.97798261
2770.463079	41.58893486	52.41813668	48.04374378	45.50740209	43.89758042	42.87894042
2774.468085	41.55659572	52.2943489	47.92900289	45.3984183	43.79323765	42.77866959
2778.473091	41.52459602	52.16898825	47.81277908	45.28801424	43.68751819	42.6770486
2782.478098	41.49292187	52.04188632	47.69491975	45.17604496	43.58028271	42.57394255
2786.483104	41.46154831	51.91286556	47.57526338	45.06235684	43.47138346	42.46920843
2790.48811	41.43043835	51.78174817	47.45364709	44.94679454	43.36067082	42.36270128
2794.493116	41.39954305	51.6483651	47.32991448	44.8292081	43.24799994	42.25428051
2798.498123	41.36880291	51.51256426	47.2039225	44.70945929	43.13323657	42.1438154
2802.503129	41.33815064	51.37421677	47.07554681	44.58742637	43.01626153	42.0311892
2806.508135	41.30751489	51.23322098	46.94468505	44.463007	42.89697325	41.91630156
2810.513141	41.27682477	51.0895041	46.81125811	44.33611918	42.77528861	41.79906914
2814.518148	41.24601435	50.94302184	46.67520953	44.20670056	42.6511421	41.67942476
2818.523154	41.21502665	50.79375669	46.53650372	44.07470656	42.52448389	41.55731549
2822.52816	41.18381662	50.64171549	46.39512357	43.94010789	42.39527733	41.43270012
2826.533166	41.15235283	50.48692691	46.25106785	43.80288785	42.26349623	41.30554649
2830.538173	41.12061778	50.32943945	46.10434897	43.66303998	42.12912245	41.17582901
2834.543179	41.08860704	50.16932014	45.95499134	43.52056615	41.99214382	41.04352662
2838.548185	41.05632749	50.00665422	45.8030305	43.3754753	41.85255271	40.90862125
2842.553191	41.02379508	49.84154595	45.64851307	43.22778296	41.71034524	40.77109681
2846.558198	40.99103242	49.67412042	45.49149752	43.07751136	41.56552104	40.63093884
2850.563204	40.95806643	49.50452642	45.33205577	42.92469031	41.41808363	40.48813452
2854.56821	40.92492637	49.33294031	45.17027553	42.76935861	41.2680413	40.34267331
2858.573217	40.89164217	49.15957084	45.00626343	42.61156613	41.11540848	40.19454782
2862.578223	40.85824323	48.98466487	44.8401488	42.45137641	40.96020754	40.04375523
2866.583229	40.82475754	48.80851404	44.67208825	42.28886983	40.80247114	39.89029895
2870.588235	40.79121122	48.63146225	44.50227088	42.1241474	40.64224486	39.73419075
2874.593242	40.75762817	48.45391404	44.33092442	41.95733512	40.4795905	39.57545321
2878.598248	40.7240301	48.27634369	44.15832202	41.78858904	40.31458982	39.41412263
2882.603254	40.69043653	48.09930504	43.98478995	41.61810106	40.14734888	39.25025245
2886.60826	40.65686497	47.9234418	43.8107162	41.44610555	39.97800309	39.08391724
2890.613267	40.62333116	47.74949811	43.63655982	41.27288683	39.80672304	38.91521729
2894.618273	40.58984922	47.57832898	43.46286117	41.09878762	39.63372121	38.74428406
2898.623279	40.55643198	47.41090992	43.29025279	40.92421847	39.45925961	38.57128645
2902.628285	40.5230911	47.24834529	43.11947077	40.74966828	39.28365867	38.39643815
2906.633292	40.48983731	47.09187415	42.9513662	40.57571576	39.1073072	38.22000619
2910.638298	40.4566805	46.94287264	42.78691631	40.40304185	38.93067381	38.04232089
2914.643304	40.42362987	46.80285151	42.62723461	40.23244286	38.75431966	37.86378741
2918.64831	40.39069392	46.67344738	42.47357907	40.06484406	38.57891279	37.68489917
2922.653317	40.35788045	46.55640643	42.32735742	39.90131333	38.4052439	37.50625337
2926.658323	40.3251965	46.45355938	42.1901283	39.74307425	38.23424366	37.32856898
2930.663329	40.29264827	46.36678719	42.06359691	39.59151795	38.06700155	37.15270755
2934.668335	40.26024095	46.29797783	41.9496041	39.44821288	37.90478594	36.97969739
2938.673342	40.22797861	46.24897549	41.85010779	39.31491152	37.74906542	36.81076142
2942.678348	40.19586413	46.22152496	41.76715642	39.19355319	37.60153101	36.64734954
2946.683354	40.16389915	46.21721521	41.70285459	39.08626191	37.46411884	36.49117569
2950.68836	40.1320842	46.23742712	41.65932233	38.99533866	37.33903263	36.34426009
2954.693367	40.10041891	46.28329065	41.63864996	38.92324723	37.22876461	36.20897586
2958.698373	40.06890242	46.35565626	41.64285177	38.87259321	37.13611297	36.08809859
2962.703379	40.03753386	46.45508406	41.67382183	38.8460955	37.06419241	35.98485498
2966.708385	40.00631299	46.581852	41.73329538	38.84654974	37.01643304	35.90296382
2970.713392	39.97524082	46.73598215	41.82281858	38.87678302	36.99656104	35.84665898
2974.718398	39.94432021	46.91728179	41.94372813	38.93959925	37.00855336	35.82068
2978.723404	39.91355627	47.12539471	42.09714133	39.03771493	37.05655832	35.83021247
2982.728411	39.88295663	47.35985725	42.28395551	39.17368621	37.14477591	35.8807605
2986.733417	39.85253137	47.62015395	42.50485515	39.34982944	37.27729609	35.97793724
2990.738423	39.82229273	47.90576849	42.76032411	39.5681389	37.45790022	36.12717144
2994.743429	39.7922545	48.21622652	43.05066018	39.83020754	37.6898402	36.33334561
2998.748436	39.76243111	48.55112826	43.37598948	40.13715678	37.97561849	36.60040413
3002.753442	39.7328366	48.91016956	43.73627784	40.48958202	38.31679769	36.93098844
3006.758448	39.70348322	49.29315071	44.13133758	40.88751861	38.71386811	37.3261644
3010.763454	39.6743801	49.69997287	44.56082793	41.33043153	39.16619444	37.78529566
3014.768461	39.64553176	50.13062233	45.02424881	41.81722858	39.67204934	38.30608876
3018.773467	39.61693675	50.58514338	45.52092833	42.34629494	40.22872622	38.88479772
3022.778473	39.58858648	51.06360078	46.05000534	42.91554431	40.83271089	39.51654279
3026.783479	39.56046447	51.56603376	46.61040912	43.52248104	41.47988399	40.19568094
3030.788486	39.53254608	52.0924037	47.20083889	44.16426712	42.16572599	40.91616646
3034.793492	39.50479894	52.64253863	47.81974549	44.83778849	42.88550181	41.67185655
3038.798498	39.47718407	53.21607749	48.46531768	45.5397162	43.63441026	42.45673774
3042.803504	39.44965771	53.81241776	49.13547432	46.26655914	44.40769205	43.26506929
3046.808511	39.42217363	54.43066954	49.82786322	47.01470642	45.20069726	44.09145284
3050.813517	39.39468587	55.06961862	50.53986607	47.78045873	46.0089173	44.93084466
3054.818523	39.36715137	55.72770033	51.26860878	48.56004921	46.82798918	45.77852817
3058.823529	39.33953239	56.40298505	52.01097552	49.3496547	47.65368	46.63006275
3062.828536	39.31179838	57.09317498	52.76362521	50.14539968	48.48185943	47.48122162
3066.833542	39.28392711	57.79561171	53.5230093	50.94335507	49.30846693	48.3279286
3070.838548	39.25590513	58.507293	54.28539048	51.73953475	50.12947934	49.16620088
3074.843554	39.22772741	59.22489791	55.04686248	52.52989307	50.94088374	49.99210283
3078.848561	39.19939658	59.94481936	55.80337222	53.31032642	51.73865959	50.8017147
3082.853567	39.17092165	60.66320391	56.55074607	54.07668222	52.5187736	51.5911188
3086.858573	39.14231659	61.375999	57.28472244	54.82477834	53.27718986	52.35640528
3090.863579	39.11359886	62.07900814	58.00099305	55.55043539	54.00989733	53.0936983
3094.868586	39.08478797	62.76795442	58.6952549	56.24952354	54.71295516	53.79920263
3098.873592	39.05590425	63.43855215	59.36327403	56.91802425	55.38255537	54.46926903
3102.878598	39.02696777	64.08658566	60.000961	57.55210578	56.01510051	55.10047521
3106.883605	38.99799742	64.70799296	60.60445634	58.14820961	56.60729219	55.68971723
3110.888611	38.9690103	65.29895152	61.17022253	58.70314305	57.15622467	56.23430469
3114.893617	38.9400212	65.85596221	61.69513729	59.21417189	57.65947631	56.73205176
3118.898623	38.91104233	66.37592749	62.17658206	59.67910598	58.1151913	57.18135591
3122.90363	38.8820832	66.85622001	62.61251885	60.09637037	58.52214395	57.58125658
3126.908636	38.85315069	67.29473818	63.00154912	60.46505548	58.87977953	57.931468
3130.913642	38.82424925	67.68994617	63.34294942	60.78494131	59.1882274	58.23238263
3134.918648	38.7953813	68.04089656	63.63668068	61.05649312	59.44828488	58.4850448
3138.923655	38.76654768	68.34723472	63.88337005	61.28082849	59.66137316	58.69109691
3142.928661	38.73774825	68.60918497	64.0842667	61.45965842	59.82946887	58.85270296
3146.933667	38.70898248	68.82751916	64.24117518	61.59520718	59.95501692	58.97245585
3150.938673	38.68025003	69.00350934	64.35637139	61.69011703	60.04083122	59.05327558
3154.94368	38.65155123	69.13886703	64.43250739	61.74734462	60.08999017	59.09830508
3158.948686	38.62288757	69.23567257	64.47251122	61.77005592	60.10573341	59.11081005
3162.953692	38.59426187	69.29629838	64.47948793	61.76152539	60.09136521	59.09408746
3166.958698	38.56567856	69.32333064	64.45662658	61.72504453	60.05016886	59.05138619
3170.963705	38.53714363	69.31949339	64.40711722	61.6638431	59.98533469	58.98584193
3174.968711	38.50866466	69.28757834	64.33408031	61.58102503	59.89990329	58.90042695
3178.973717	38.48025069	69.23038298	64.24050963	61.47951978	59.79672389	58.79791454
3182.978723	38.45191211	69.15065802	64.12922894	61.36204854	59.67842713	58.68085676
3186.98373	38.42366052	69.05106457	64.00286141	61.23110378	59.54741044	58.55157375
3190.988736	38.39550865	68.93414058	63.86381058	61.08894032	59.40583383	58.41215249
3194.993742	38.36747024	68.80227563	63.71425115	60.93757533	59.25562385	58.26445275
3198.998748	38.33955996	68.65769321	63.5561279	60.7787954	59.09848335	58.11011808
3203.003755	38.31179344	68.50243947	63.39116116	60.61416843	58.93590528	57.9505902
3207.008761	38.28418714	68.33837768	63.22085735	60.44505895	58.76918894	57.78712524
3211.013767	38.2567584	68.16718764	63.04652342	60.27264546	58.59945751	57.62081092
3215.018773	38.22952536	67.99036935	62.8692839	60.09793899	58.4276761	57.4525838
3219.02378	38.20250689	67.80925027	62.69009957	59.92180199	58.25466971	57.28324631
3223.028786	38.17572243	67.62499526	62.50978674	59.74496682	58.08114053	57.11348291
3227.033792	38.14919184	67.43861843	62.32903612	59.56805336	57.90768419	56.94387526
3231.038798	38.12293505	67.2509962	62.14843052	59.39158511	57.7348046	56.77491602
3235.043805	38.09697165	67.06288052	61.96846075	59.21600338	57.56292701	56.60702114
3239.048811	38.07132037	66.87491198	61.78953933	59.0416795	57.39240927	56.44054045
3243.053817	38.04599839	66.6876322	61.61201206	58.86892488	57.2235513	56.27576675
3247.058824	38.02102047	66.5014953	61.4361675	58.69799941	57.05660294	56.1129434
3251.06383	37.99639803	66.31687852	61.26224479	58.52911827	56.89177058	55.95227087
3255.068836	37.97213809	66.13409181	61.09044019	58.3624578	56.72922285	55.79391238
3259.073842	37.94824219	65.95338672	60.92091282	58.1981606	56.56909566	55.63799898
3263.078849	37.92470535	65.77496451	60.7537897	58.03634025	56.41149691	55.48463427
3267.083855	37.90151522	65.59898351	60.58917035	57.87708553	56.25651078	55.33389874
3271.088861	37.87865152	65.42556582	60.427131	57.72046442	56.10420167	55.18585374
3275.093867	37.85608587	65.25480309	60.26772823	57.56652742	55.95461762	55.04054499
3279.098874	37.83378219	65.08676151	60.11100195	57.41531041	55.80779317	54.89800541
3283.10388	37.81169774	64.92148591	59.95697785	57.26683672	55.66375136	54.75825732
3287.108886	37.78978471	64.75900296	59.80566906	57.12111866	55.5225053	54.62131394
3291.113892	37.7679924	64.59932368	59.65707744	56.9781584	55.38405899	54.48718039
3295.118899	37.74626985	64.44244539	59.51119436	56.8379487	55.24840798	54.35585428
3299.123905	37.72456866	64.2883533	59.36800153	56.70047341	55.11553985	54.22732628
3303.128911	37.70284574	64.13702198	59.22747177	56.56570817	54.98543487	54.10158076
3307.133917	37.68106591	63.98841674	59.08956998	56.43362137	54.85806689	53.97859667
3311.138924	37.65920407	63.84249517	58.95425439	56.30417528	54.73340459	53.85834874
3315.14393	37.63724681	63.69920862	58.82147785	56.17732748	54.61141283	53.74080894
3319.148936	37.61519369	63.55850368	58.69118923	56.05303224	54.49205415	53.62594791
3323.153942	37.59305795	63.42032352	58.56333456	55.93124165	54.37528995	53.51373633
3327.158949	37.57086709	63.28460889	58.4378579	55.8119065	54.2610814	53.40414588
3331.163955	37.54866332	63.15129875	58.31470176	55.69497659	54.14938982	53.2971498
3335.168961	37.52650418	63.02033058	58.19380713	55.58040063	54.04017662	53.19272299
3339.173967	37.5044635	62.89164029	58.07511317	55.46812585	53.93340295	53.0908419
3343.178974	37.48263291	62.76516199	57.95855687	55.35809757	53.82902938	52.99148435
3347.18398	37.46112415	62.64082779	57.84407281	55.25025903	53.72701579	52.89462971
3351.188986	37.44007255	62.51856773	57.73159333	55.14455174	53.62732207	52.80025989
3355.193992	37.41964194	62.39831017	57.62104925	55.04091663	53.52990959	52.70836118
3359.198999	37.40003159	62.27998253	57.51237126	54.93929607	53.43474387	52.61892745
3363.204005	37.38148585	62.16351254	57.4054919	54.83963661	53.34179811	52.53196445
3367.209011	37.3643076	62.04882978	57.30034789	54.7418924	53.2510577	52.4474953
3371.214018	37.34887676	61.93586745	57.19688271	54.64602877	53.16252506	52.36556672
3375.219024	37.33567616	61.82456405	57.09504894	54.55202571	53.07622469	52.28625586
3379.22403	37.32532746	61.7148648	56.99481007	54.45988079	52.9922078	52.20967716
3383.229036	37.31864164	61.60672259	56.8961417	54.3696113	52.9105565	52.13598931
3387.234043	37.3166899	61.5000983	56.79903175	54.28125536	52.83138701	52.06540192
3391.239049	37.32090351	61.39496057	56.70347993	54.19487214	52.75485242	51.99818236
3395.244055	37.33321357	61.29128492	56.6094964	54.11054124	52.68114482	51.934663
3399.249061	37.3562435	61.18905249	56.51709995	54.02836163	52.6104976	51.87524949
3403.254068	37.39356314	61.08824851	56.426316	53.94845067	52.54318835	51.82043114
3407.259074	37.44999283	60.98886068	56.33717468	53.87094342	52.47954312	51.77079414
3411.26408	37.5318768	60.8908778	56.24970939	53.79599309	52.41994288	51.72703906
3415.269086	37.64705591	60.79428853	56.16395593	53.72377276	52.36483304	51.69000355
3419.274093	37.80382459	60.69908076	56.07995252	53.65447893	52.31473672	51.6606912
3423.279099	38.00732863	60.60524122	55.9977407	53.5883372	52.27027271	51.64030693
3427.284105	38.25112469	60.5127557	55.91736708	53.52561015	52.23217855	51.63029785
3431.289111	38.50387437	60.42160955	55.83888591	53.46660765	52.20133928	51.63239605
3435.294118	38.70219837	60.33178839	55.76236214	53.4116996	52.17882174	51.64865439
3439.299124	38.77401565	60.24327899	55.68787487	53.36133102	52.16591334	51.68145716
3443.30413	38.69119074	60.15607008	55.61552095	53.3160395	52.16416305	51.73346985
3447.309136	38.49179516	60.07015295	55.54541841	53.2764751	52.17541887	51.80746345
3451.314143	38.24229064	59.98552177	55.47770981	53.24342245	52.20185094	51.90590282
3455.319149	37.99388884	59.9021737	55.41256535	53.21782526	52.2459395	52.03012914
3459.324155	37.77133207	59.8201085	55.35018587	53.20081266	52.31039047	52.17892041
3463.329161	37.58114274	59.73932813	55.29080608	53.19372641	52.39791447	52.34627494
3467.334168	37.42131771	59.65983595	55.23469813	53.19814656	52.51076648	52.51864324
3471.339174	37.28707775	59.58163611	55.18217624	53.21591021	52.64989842	52.6728097
3475.34418	37.17342395	59.50473287	55.13360258	53.24911332	52.81355528	52.77705848
3479.349186	37.0760255	59.42913025	55.08939513	53.30007701	52.99523026	52.79855133
3483.354193	36.99139633	59.35483192	55.05003794	53.37124573	53.1812507	52.71616226
3487.359199	36.91681731	59.28184152	55.01609427	53.4649642	53.34907743	52.53118615
3491.364205	36.85019344	59.21016335	54.98822283	53.58305071	53.46849261	52.2669734
3495.369212	36.78991466	59.13980334	54.9671972	53.72605548	53.50799024	51.95770462
3499.374218	36.73474046	59.07077042	54.95392785	53.89208439	53.44582687	51.63547639
3503.379224	36.68371017	59.00307782	54.94948552	54.07514324	53.27987835	51.32316549
3507.38423	36.63607509	58.93674449	54.95512326	54.26322156	53.02880889	51.0335925
3511.389237	36.59124786	58.87179615	54.97229241	54.43690284	52.72352433	50.77190472
3515.394243	36.54876469	58.80826608	55.00264432	54.5700478	52.39561971	50.5385023
3519.399249	36.50825718	58.74619531	55.04800427	54.63429833	52.06969014	50.33132518
3523.404255	36.46943115	58.68563233	55.11029576	54.60746356	51.7611753	50.14730963
3527.409262	36.43205056	58.62663225	55.19138151	54.48220273	51.47771312	49.98319745
3531.414268	36.39592528	58.56925554	55.29277233	54.26926864	51.22160295	49.83593081
3535.419274	36.36090158	58.51356656	55.41513908	53.992815	50.99203189	49.70281144
3539.42428	36.3268547	58.45963205	55.5575576	53.68130576	50.78665168	49.58153722
3543.429287	36.29368292	58.40751993	55.71644626	53.35971513	50.6025483	49.47018148
3547.434293	36.26130282	58.35729881	55.88426802	53.0458666	50.43677595	49.36714966
3551.439299	36.22964537	58.30903837	56.04832385	52.75032571	50.28661756	49.2711305
3555.444305	36.19865278	58.26281116	56.19036829	52.47801891	50.14968826	49.18104964
3559.449312	36.16827585	58.21869586	56.28812905	52.23016095	50.02395507	49.09602864
3563.454318	36.13847185	58.17678249	56.31954841	52.0058348	49.90771593	49.0153501
3567.459324	36.1092028	58.13717943	56.26910151	51.8030777	49.79956161	48.93842827
3571.46433	36.08043414	58.10002244	56.13340406	51.61954661	49.69833295	48.86478479
3575.469337	36.05213378	58.06548544	55.92268137	51.45288729	49.60307944	48.79402844
3579.474343	36.02427137	58.03379291	55.65706431	51.30091611	49.51302172	48.72583833
3583.479349	35.9968179	58.00523365	55.36012667	51.16169242	49.42751908	48.65994998
3587.484355	35.96974548	57.98017536	55.05318676	51.03353156	49.34604192	48.59614382
3591.489362	35.94302726	57.95907987	54.75228096	50.91498861	49.26814886	48.53423568
3595.494368	35.91663751	57.94251805	54.4676562	50.80483006	49.19346814	48.47406911
3599.499374	35.89055165	57.93118368	54.20470023	50.70200284	49.12168275	48.4155092
3603.50438	35.86474641	57.92590415	53.96532104	50.6056051	49.05251874	48.35843778
3607.509387	35.83919994	57.92764512	53.74921905	50.51486083	48.98573622	48.30274971
3611.514393	35.8138919	57.93750317	53.55485345	50.42909871	48.92112266	48.2483501
3615.519399	35.78880353	57.95667705	53.38009631	50.34773507	48.85848783	48.19515234
3619.524406	35.76391766	57.98640166	53.22263894	50.27026024	48.79766023	48.14307669
3623.529412	35.73921872	58.0278205	53.08022474	50.19622781	48.73848446	48.09204931
3627.534418	35.7146927	58.08176147	52.95076966	50.12524604	48.68081937	48.04200163
3631.539424	35.6903271	58.14837188	52.83241412	50.05697095	48.62453669	47.99286997
3635.544431	35.66611081	58.22657041	52.72353531	49.99110067	48.56952002	47.94459522
3639.549437	35.64203408	58.31330829	52.62273803	49.92737067	48.51566402	47.89712269
3643.554443	35.61808839	58.40273386	52.52883516	49.86554973	48.46287371	47.85040196
3647.559449	35.59426633	58.48555454	52.44082396	49.80543629	48.4110639	47.80438677
3651.564456	35.57056154	58.54915282	52.35786175	49.74685527	48.36015851	47.75903492
3655.569462	35.5469686	58.57913067	52.2792429	49.68965513	48.31009	47.71430814
3659.574468	35.52348292	58.5625429	52.20437782	49.63370511	48.26079876	47.67017193
3663.579474	35.50010064	58.49195286	52.1327743	49.57889276	48.21223244	47.62659545
3667.584481	35.47681861	58.36829544	52.06402135	49.52512149	48.16434528	47.58355127
3671.589487	35.45363421	58.20072802	51.9977751	49.47230844	48.11709745	47.54101521
3675.594493	35.43054537	58.00350818	51.93374697	49.42038243	48.07045435	47.49896606
3679.599499	35.40755042	57.79178741	51.87169359	49.36928208	48.02438592	47.45738532
3683.604506	35.38464809	57.57837189	51.81140839	49.31895419	47.97886598	47.41625692
3687.609512	35.36183739	57.37229306	51.75271473	49.26935224	47.93387165	47.3755669
3691.614518	35.33911758	57.17886156	51.69546027	49.22043518	47.88938271	47.33530313
3695.619524	35.31648812	57.00046631	51.6395124	49.17216631	47.84538115	47.29545496
3699.624531	35.2939486	56.83752717	51.58475466	49.12451241	47.80185063	47.25601296
3703.629537	35.27149873	56.68930156	51.5310839	49.07744308	47.75877617	47.21696864
3707.634543	35.2491383	56.55446081	51.47840802	49.03093008	47.71614373	47.17831413
3711.639549	35.22686715	56.431458	51.42664428	48.98494696	47.67393996	47.140042
3715.644556	35.2046852	56.31874135	51.37571793	48.9394687	47.63215197	47.102145
3719.649562	35.18259242	56.2148653	51.32556114	48.89447142	47.59076709	47.06461586
3723.654568	35.16058892	56.11853925	51.27611226	48.84993224	47.54977277	47.02744715
3727.659574	35.13867493	56.0286406	51.22731508	48.80582912	47.50915644	46.99063112
3731.664581	35.11685088	55.9442089	51.17911838	48.76214078	47.46890542	46.95415961
3735.669587	35.09511744	55.86443132	51.13147549	48.71884668	47.42900693	46.91802396
3739.674593	35.07347558	55.78862474	51.08434394	48.67592698	47.38944805	46.88221501
3743.679599	35.05192661	55.71621776	51.03768522	48.63336261	47.35021574	46.8467231
3747.684606	35.03047219	55.64673384	50.9914645	48.59113526	47.31129696	46.81153812
3751.689612	35.0091143	55.57977631	50.94565045	48.54922748	47.27267871	46.77664961
3755.694618	34.98785528	55.51501542	50.90021504	48.50762275	47.23434815	46.74204683
3759.699625	34.96669768	55.45217721	50.85513338	48.46630558	47.19629278	46.70771896
3763.704631	34.94564419	55.39103418	50.81038354	48.42526157	47.15850048	46.67365518
3767.709637	34.92469751	55.33139743	50.76594646	48.3844775	47.12095974	46.63984492
3771.714643	34.90386013	55.2731101	50.72180573	48.34394143	47.08365975	46.60627792
3775.71965	34.88313418	55.21604185	50.67794746	48.30364272	47.04659051	46.57294444
3779.724656	34.86252115	55.16008434	50.63436014	48.26357208	47.00974296	46.53983538
3783.729662	34.84202168	55.10514726	50.59103444	48.22372158	46.97310902	46.5069424
3787.734668	34.82163533	55.05115512	50.54796303	48.18408463	46.93668168	46.47425801
3791.739675	34.80136034	54.99804441	50.50514028	48.1446559	46.90045495	46.44177559
3795.744681	34.78119345	54.94576119	50.46256209	48.10543124	46.8644239	46.40948946
3799.749687	34.76112977	54.89425902	50.42022554	48.06640753	46.82858452	46.37739482
3803.754693	34.74116272	54.84349723	50.37812857	48.02758247	46.79293365	46.34548768
3807.7597	34.72128403	54.79343939	50.33626971	47.98895445	46.75746884	46.31376481
3811.764706	34.70148385	54.7440522	50.29464775	47.95052222	46.72218812	46.28222353
3815.769712	34.68175102	54.6953045	50.25326144	47.91228475	46.68708987	46.25086158
3819.774718	34.6620733	54.64716662	50.21210925	47.874241	46.65217261	46.21967699
3823.779725	34.64243781	54.59960997	50.17118922	47.8363897	46.61743481	46.18866783
3827.784731	34.62283142	54.55260671	50.13049878	47.79872924	46.58287475	46.15783213
3831.789737	34.60324127	54.50612975	50.09003472	47.76125757	46.54849043	46.12716774
3835.794743	34.58365516	54.46015272	50.04979321	47.72397215	46.51427946	46.09667222
3839.79975	34.56406202	54.41465013	50.00976984	47.68686996	46.4802391	46.06634285
3843.804756	34.54445218	54.36959748	49.96995976	47.64994761	46.44636625	46.03617662
3847.809762	34.52481771	54.32497148	49.9303578	47.61320137	46.41265757	46.00617031
3851.814768	34.50515249	54.28075019	49.8909587	47.57662741	46.37910958	45.97632057
3855.819775	34.48545232	54.23691311	49.85175723	47.54022184	46.34571877	45.94662404
3859.824781	34.46571483	54.1934413	49.81274839	47.50398097	46.3124818	45.91707752
3863.829787	34.4459394	54.15031737	49.77392753	47.46790136	46.27939557	45.88767806
3867.834793	34.42612698	54.10752548	49.7352905	47.43198001	46.24645741	45.85842309
3871.8398	34.40627983	54.06505124	49.69683365	47.39621439	46.21366509	45.82931053
3875.844806	34.38640133	54.02288163	49.65855391	47.36060249	46.18101693	45.80033883
3879.849812	34.36649572	53.98100485	49.62044876	47.32514286	46.1485118	45.77150701
3883.854819	34.34656786	53.93941018	49.58251619	47.28983453	46.11614908	45.7428146
3887.859825	34.32662301	53.89808782	49.54475461	47.25467699	46.08392861	45.71426166
3891.864831	34.30666665	53.85702876	49.50716279	47.21967006	46.05185064	45.68584864
3895.869837	34.28670431	53.81622457	49.4697397	47.18481382	46.01991568	45.65757634
3899.874844	34.26674141	53.77566733	49.43248444	47.15010849	45.98812442	45.62944573
3903.87985	34.24678316	53.73534948	49.3953961	47.1155543	45.9564776	45.60145789
3907.884856	34.22683446	53.6952637	49.35847368	47.08115136	45.92497588	45.57361384
3911.889862	34.20689983	53.65540283	49.32171593	47.04689959	45.89361975	45.54591446
3915.894869	34.18698335	53.61575979	49.28512133	47.01279859	45.86240938	45.51836034
3919.899875	34.16708862	53.57632751	49.24868798	46.97884754	45.83134455	45.49095169
3923.904881	34.14721876	53.53709894	49.21241356	46.94504519	45.80042459	45.46368828
3927.909887	34.12737638	53.49806697	49.17629529	46.91138977	45.76964832	45.43656934
3931.914894	34.10756363	53.45922446	49.14032994	46.877879	45.739014	45.40959358
3935.9199	34.0877822	53.42056429	49.10451386	46.84451009	45.70851938	45.38275914
3939.924906	34.06803339	53.38207939	49.06884303	46.8112798	45.67816169	45.35606363
3943.929912	34.04831818	53.3437628	49.03331314	46.77818452	45.64793775	45.32950421
3947.934919	34.02863725	53.30560778	48.9979197	46.74522034	45.61784403	45.30307763
3951.939925	34.00899117	53.26760788	48.96265813	46.7123832	45.58787677	45.27678041
3955.944931	33.98938039	53.22975708	48.92752397	46.67966902	45.55803216	45.25060892
3959.949937	33.96980538	53.19204983	48.89251293	46.64707383	45.52830642	45.22455954
3963.954944	33.95026675	53.1544812	48.85762108	46.61459394	45.49869597	45.1986288
3967.95995	33.93076526	53.11704688	48.82284492	46.58222601	45.46919757	45.17281353
3971.964956	33.91130196	53.07974328	48.78818153	46.5499672	45.43980842	45.14711095
3975.969962	33.8918782	53.04256751	48.75362855	46.51781524	45.41052624	45.12151877
3979.974969	33.8724957	53.00551739	48.71918428	46.48576844	45.38134933	45.09603528
3983.979975	33.85315657	52.96859141	48.68484763	46.45382575	45.3522766	45.07065934
3987.984981	33.8338633	52.93178865	48.65061814	46.4219867	45.32330753	45.04539039
3991.989987	33.81461877	52.89510873	48.61649587	46.39025137	45.29444218	45.02022845
3995.994994	33.79542626	52.85855172	48.58248135	46.35862034	45.26568107	44.99517401
4000	33.7762894	52.82211798	48.54857548	46.32709455	45.23702516	44.970228
