# Supplementary material for: Dataset for verification of a vibro-acoustic coupling model and optimized results on sectional geometries of two sealing rubber models
Source: Data Brief. 2020 Jul 18;31:106038. doi: 10.1016/j.dib.2020.106038 (PMC7390845; doi:10.1016/j.dib.2020.106038)
Supplement: Supplementary file 1 [file mmc1.zip › Optimization_results/S1_Annulus_SoundTransmissionLoss.txt]

Hz S1-BaseCase S1-Opt S1-Opt-1 S1-Opt-2
500	43.6564	41.0988	17.6964	16.2903
529.732	42.5284	40.184	16.6649	17.5695
561.231	41.1146	38.2891	13.3438	17.2584
594.604	39.4794	35.7403	8.71784	14.8002
629.961	37.7144	32.7029	16.8618	9.72925
667.42	35.7064	28.7171	23.326	15.4443
707.107	33.0287	23.3166	25.9777	22.0488
749.154	29.4069	16.9266	20.2916	24.1185
793.701	26.2819	14.6648	24.9424	15.7205
840.896	21.9153	15.4229	32.4564	27.7086
890.899	16.2951	14.2052	36.508	33.3071
943.874	12.9943	16.9704	39.7317	37.1115
1000	15.1332	22.6553	42.4887	40.1972
1059.46	16.2693	29.9827	44.8189	42.7898
1122.46	14.7847	34.8508	45.6034	44.0982
1189.21	12.7273	36.6013	38.9589	39.7135
1259.92	15.6342	27.6784	40.9988	35.9449
1334.84	23.7071	35.9276	49.7758	46.4892
1414.21	24.5684	42.8454	55.2673	51.6959
1498.31	20.9501	46.9508	60.9856	56.2337
1587.4	31.5314	49.9576	66.3668	60.9484
1681.79	36.5779	50.4233	49.6808	61.345
1781.8	38.1967	34.32	36.1848	53.1002
1887.75	25.7979	51.6462	33.5366	39.7268
2000	38.8411	57.0468	42.42	36.6524
2118.93	44.9247	60.8145	47.8056	43.5452
2244.92	47.7446	61.5641	49.05	46.7129
2378.41	37.047	63.0982	41.0202	36.3267
2519.84	48.3059	72.0926	52.6332	50.6233
2669.68	54.9571	51.8907	56.6703	55.3305
2828.43	56.3308	42.0888	55.5677	53.7981
2996.61	57.2112	40.8093	57.6115	55.2232
3174.8	70.4921	50.4375	59.5653	64.2105
3363.59	52.6018	53.2248	55.0784	57.4638
3563.6	38.1356	51.6028	49.2745	50.1969
3775.5	38.4343	56.6142	53.4177	50.9904
4000	44.2681	54.2625	51.2632	50.3666
