# Supplementary material for: Dataset for verification of a vibro-acoustic coupling model and optimized results on sectional geometries of two sealing rubber models
Source: Data Brief. 2020 Jul 18;31:106038. doi: 10.1016/j.dib.2020.106038 (PMC7390845; doi:10.1016/j.dib.2020.106038)
Supplement: Supplementary file 1 [file mmc1.zip › Optimization_results/S1_RadiatedSoundPower.txt]

Hz	S1-Opt-1		S1-Opt-2		S1-Opt		S1-BaseCase
800	69.99124998	70.45730644	69.77526177	103.4241679
804.0050063	69.78661627	70.22388388	69.5726406	103.9420802
808.0100125	69.5841451	69.99170977	69.37232157	104.5970358
812.0150188	69.38364814	69.76154138	69.17409011	105.4719844
816.020025	69.18500827	69.53435083	68.97776575	106.4501436
820.0250313	68.98823312	69.31160491	68.78323614	107.1681609
824.0300375	68.79354459	69.09538529	68.59050897	107.151309
828.0350438	68.60152956	68.88799528	68.39979799	106.2688784
832.0400501	68.41338611	68.69055786	68.21166735	104.8652195
836.0450563	68.23129774	68.50089494	68.02726694	103.3226159
840.0500626	68.05891507	68.31294873	67.84868999	101.8362668
844.0550688	67.90172318	68.11984082	67.67943589	100.469459
848.0600751	67.76658861	67.91805215	67.52477528	99.22979271
852.0650814	67.6591924	67.70851461	67.39136328	98.10683277
856.0700876	67.57876839	67.49495523	67.28487608	97.0866873
860.0750939	67.5136086	67.28222863	67.2050252	96.15722056
864.0801001	67.44433685	67.07554391	67.14101717	95.30996795
868.0851064	67.35480199	66.87971897	67.07417897	94.54100279
872.0901126	67.23959451	66.69732023	66.98828056	93.851255
876.0951189	67.10225548	66.525849	66.87730775	93.24555503
880.1001252	66.9496026	66.35678553	66.74425479	92.72855704
884.1051314	66.78788941	66.17937959	66.59567877	92.29616971
888.1101377	66.62158666	65.98651074	66.43778157	91.92640201
892.1151439	66.4535083	65.77689612	66.27506969	91.58086455
896.1201502	66.28528792	65.55302944	66.11041118	91.22198001
900.1251564	66.11780894	65.31833965	65.94548692	90.83074852
904.1301627	65.95150502	65.07564186	65.78121575	90.40850573
908.135169	65.78654934	64.82676622	65.61805649	89.96684005
912.1401752	65.62296873	64.57270376	65.4562001	89.51819151
916.1451815	65.46071129	64.31386034	65.29568614	89.07181241
920.1501877	65.29968716	64.05027313	65.13647221	88.63338179
924.155194	65.13979445	63.78176749	64.97847569	88.20590261
928.1602003	64.98093853	63.50807032	64.8216005	87.79069258
932.1652065	64.82305029	63.22890131	64.6657566	87.38813196
936.1702128	64.66610833	62.94405861	64.51087829	86.99816855
940.175219	64.51017077	62.65350319	64.3569461	86.62066312
944.1802253	64.35542389	62.35742121	64.20401774	86.25565676
948.1852315	64.20225705	62.05619475	64.05227521	85.90362277
952.1902378	64.05137582	61.75015533	63.90209716	85.56574074
956.1952441	63.9039624	61.43903409	63.75416771	85.24418394
960.2002503	63.76187573	61.12135014	63.60963091	84.94230615
964.2052566	63.62782801	60.79448142	63.47028374	84.66440754
968.2102628	63.50534782	60.45598475	63.33874904	84.41451235
972.2152691	63.39814808	60.10547046	63.21845059	84.19372014
976.2202753	63.30846549	59.74563194	63.11302913	83.99698358
980.2252816	63.23457757	59.38191576	63.02477653	83.81228697
984.2302879	63.16926747	59.02113483	62.95223944	83.62478115
988.2352941	63.10168148	58.66928605	62.88862452	83.42344609
992.2403004	63.02219365	58.32939253	62.8234005	83.20461849
996.2453066	62.92625111	58.00170754	62.74694559	82.97058169
1000.250313	62.8144445	57.68826437	62.65445662	82.72615302
1004.255319	62.69015333	57.3998045	62.54624377	82.47613159
1008.260325	62.55728189	57.16031228	62.42551309	82.22423668
1012.265332	62.41909911	57.00654689	62.29610627	81.97299054
1016.270338	62.27795335	56.98282864	62.16129345	81.72396351
1020.275344	62.13538752	57.13180504	62.02344814	81.47807423
1024.28035	61.99235481	57.48290645	61.88414178	81.23583972
1028.285357	61.84941284	58.04308247	61.74435203	80.99756207
1032.290363	61.70686695	58.79514689	61.60465568	80.76346833
1036.295369	61.56486705	59.7044567	61.46537263	80.53382585
1040.300375	61.4234707	60.72891683	61.32666412	80.3090525
1044.305382	61.28268378	61.82653916	61.18859694	80.08983606
1048.310388	61.14248746	62.95844004	61.05118501	79.87726538
1052.315394	61.00285715	64.08881773	60.91441698	79.67295095
1056.320401	60.86377795	65.18497474	60.7782758	79.4790587
1060.325407	60.72525964	66.21966176	60.64275451	79.29809522
1064.330413	60.58735412	67.17462128	60.50787169	79.13221263
1068.335419	60.4501784	68.04026619	60.37368917	78.98192445
1072.340426	60.31394651	68.80834836	60.24033536	78.84467338
1076.345432	60.17901465	69.46321323	60.1080374	78.71444585
1080.350438	60.045944	69.98124088	59.97716636	78.58345222
1084.355444	59.91558424	70.34052269	59.84829979	78.44512475
1088.360451	59.78917453	70.53284388	59.72230449	78.29623385
1092.365457	59.66844053	70.56835033	59.60043568	78.13689545
1096.370463	59.55562753	70.47076143	59.48443134	77.96921225
1100.375469	59.4533421	70.2691031	59.37654201	77.7958604
1104.380476	59.3640022	69.99203499	59.27937029	77.61925215
1108.385482	59.28872752	69.66532407	59.19532357	77.44124032
1112.390488	59.22584717	69.31021393	59.12551276	77.26312361
1116.395494	59.16991525	68.94194601	59.06826519	77.08576305
1120.400501	59.1125302	68.56939149	59.01812124	76.90971342
1124.405507	59.04520737	68.1965281	58.96660908	76.7353356
1128.410513	58.96252435	67.82513848	58.90509876	76.56288539
1132.415519	58.86333082	67.45715258	58.82800659	76.39258436
1136.420526	58.74972986	67.09549722	58.73409851	76.22468166
1140.425532	58.62522988	66.74357074	58.62550992	76.05951414
1144.430538	58.49332978	66.40416677	58.50586467	75.89757069
1148.435544	58.35686789	66.0785274	58.3788061	75.73956104
1152.440551	58.21790946	65.76590209	58.24731161	75.58647953
1156.445557	58.0778796	65.46388218	58.11357245	75.43963272
1160.450563	57.93776231	65.1695488	57.97913725	75.30056685
1164.455569	57.79829394	64.88091688	57.84513287	75.17079601
1168.460576	57.66014069	64.59783737	57.71249034	75.05124505
1172.465582	57.52408194	64.32195879	57.58217366	74.9414714
1176.470588	57.39124361	64.05604957	57.45545057	74.83904553
1180.475594	57.26346115	63.80317095	57.33428834	74.73969881
1184.480601	57.14392435	63.56591638	57.22203467	74.63851043
1188.485607	57.03841712	63.3457247	57.12471458	74.53153973
1192.490613	56.95782131	63.14240578	57.0536538	74.41685955
1196.49562	56.92328449	62.95434365	57.03094491	74.29451745
1200.500626	56.97648255	62.77988973	57.1005064	74.16580539
1204.505632	57.19522992	62.61982745	57.34560679	74.03246316
1208.510638	57.68488618	62.47988956	57.88160246	73.89615505
1212.515645	58.39827667	62.37209719	58.65459403	73.75824277
1216.520651	58.79357142	62.31407389	59.04830836	73.61974882
1220.525657	58.47768022	62.32509376	58.66194949	73.48140703
1224.530663	57.86974427	62.41600698	58.00477418	73.34373852
1228.53567	57.31707953	62.57044421	57.43552999	73.20712536
1232.540676	56.87992357	62.72431815	56.99772796	73.07187402
1236.545682	56.53368442	62.77035326	56.65738942	72.93826909
1240.550688	56.24890077	62.61042125	56.38144845	72.80662126
1244.555695	56.00418562	62.21794329	56.14736246	72.67731355
1248.560701	55.78501729	61.64289522	55.94043641	72.55084886
1252.565707	55.58127344	60.96774697	55.75075927	72.42789894
1256.570713	55.3855732	60.26948736	55.57123074	72.30934942
1260.57572	55.1924644	59.60447431	55.39650731	72.19632493
1264.580726	54.99819909	59.00545111	55.22259075	72.0901605
1268.585732	54.80078028	58.48459666	55.04681488	71.99226365
1272.590738	54.59993403	58.04102218	54.86796489	71.90379825
1276.595745	54.39675099	57.66947226	54.68625035	71.82515665
1280.600751	54.19300125	57.36683826	54.50295652	71.75532012
1284.605757	53.99039498	57.13541467	54.31982858	71.69143212
1288.610763	53.79009288	56.9835351	54.13844525	71.62903863
1292.61577	53.59256708	56.92441581	53.95983128	71.56318581
1296.620776	53.39771117	56.97365476	53.78437483	71.48992733
1300.625782	53.20504188	57.14572218	53.61195057	71.40739163
1304.630788	53.01388514	57.45011464	53.44211043	71.31590455
1308.635795	52.82350647	57.88824848	53.27425223	71.21737921
1312.640801	52.63318614	58.45207661	53.10773472	71.11454161
1316.645807	52.44225453	59.12468281	52.94194232	71.010413
1320.650814	52.25010306	59.88225317	52.77631424	70.90818112
1324.65582	52.0561823	60.69644331	52.61035237	70.81144125
1328.660826	51.85999441	61.53636726	52.44361824	70.72480677
1332.665832	51.66108379	62.36997074	52.27572536	70.65501736
1336.670839	51.45902827	63.16510907	52.10633032	70.6128843
1340.675845	51.25343155	63.8909708	51.93512461	70.61667618
1344.680851	51.04391758	64.5203716	51.76182768	70.69749781
1348.685857	50.83012705	65.03281371	51.58618172	70.90459673
1352.690864	50.61171615	65.41732299	51.40794822	71.29420899
1356.69587	50.38835828	65.67362542	51.22690651	71.84635766
1360.700876	50.15974899	65.81084118	51.0428543	72.29494106
1364.705882	49.92561528	65.84426602	50.85561071	72.27221507
1368.710889	49.6857305	65.79179192	50.66502224	71.84253316
1372.715895	49.43993639	65.6712771	50.47097233	71.31862471
1376.720901	49.18817436	65.49917287	50.2733954	70.85803004
1380.725907	48.93052765	65.28998292	50.07229631	70.48385699
1384.730914	48.66727499	65.05607189	49.86777568	70.17913297
1388.73592	48.39895299	64.80759937	49.66006058	69.9234667
1392.740926	48.1264173	64.55253467	49.44953738	69.70093328
1396.745932	47.85087918	64.29674537	49.23677823	69.50027641
1400.750939	47.57387523	64.04416053	49.02254421	69.31389654
1404.755945	47.2971091	63.79704112	48.80773591	69.13703955
1408.760951	47.02210643	63.55639022	48.59325257	68.96725423
1412.765957	46.74968335	63.32245672	48.37972642	68.80388467
1416.770964	46.47936885	63.09519616	48.16714166	68.64741538
1420.77597	46.20908843	62.87455884	47.95444008	68.49870639
1424.780976	45.93544541	62.66057738	47.73931881	68.35834467
1428.785982	45.65467871	62.45332093	47.51843326	68.22631869
1432.790989	45.36395683	62.25280552	47.2880383	68.10203327
1436.795995	45.06246169	62.05891886	47.04481967	67.9845203
1440.801001	44.75192445	61.87138333	46.78653354	67.87267954
1444.806008	44.43666882	61.68976437	46.5122213	67.76545545
1448.811014	44.12345057	61.51352378	46.22204384	67.66193104
1452.81602	43.82136211	61.34210627	45.91694517	67.56135804
1456.821026	43.541926	61.17503047	45.59834288	67.46315043
1460.826033	43.29936392	61.0119502	45.26794439	67.36686215
1464.831039	43.11093486	60.85266656	44.92770386	67.27216112
1468.836045	42.99716796	60.697098	44.5798956	67.17880568
1472.841051	42.98174246	60.54523167	44.22727599	67.0866255
1476.846058	43.09069516	60.39707786	43.87331544	66.9955074
1480.851064	43.35062228	60.25263701	43.52249354	66.90538538
1484.85607	43.78571199	60.11187893	43.18065676	66.81623443
1488.861076	44.41390642	59.97473103	42.85543862	66.728067
1492.866083	45.24315583	59.84107478	42.55673312	66.64093142
1496.871089	46.26914264	59.710754	42.2971911	66.55491097
1500.876095	47.47548297	59.58359833	42.09266917	66.4701219
1504.881101	48.83629257	59.45945911	41.9624968	66.38670786
1508.886108	50.31992307	59.33824562	41.92934122	66.30482701
1512.891114	51.89240958	59.21994493	42.01836713	66.22462755
1516.89612	53.51971512	59.10461482	42.25538311	66.14620815
1520.901126	55.16862939	58.99234926	42.66385761	66.06956434
1524.906133	56.80671016	58.88322586	43.2611603	65.99453104
1528.911139	58.40185568	58.77724874	44.05500381	65.920744
1532.916145	59.92208337	58.67430179	45.04138321	65.84764939
1536.921151	61.33596193	58.57412695	46.20488351	65.77457957
1540.926158	62.61392127	58.47633747	47.52116635	65.70088141
1544.931164	63.7303427	58.3804658	48.96049918	65.62604903
1548.93617	64.6659781	58.28603033	50.49100007	65.54980689
1552.941176	65.41001487	58.19259459	52.08077656	65.47211739
1556.946183	65.96114097	58.09979585	53.69881938	65.39312773
1560.951189	66.32727959	58.00734105	55.31497288	65.31309171
1564.956195	66.52409838	57.91499074	56.89948041	65.23229846
1568.961202	66.572738	57.82255516	58.42260099	65.1510236
1572.966208	66.49730852	57.72991016	59.85471088	65.06950391
1576.971214	66.32258944	57.63701918	61.16715838	64.98792946
1580.97622	66.07217772	57.54394239	62.33391349	64.906446
1584.981227	65.76717939	57.45082443	63.33375801	64.82516226
1588.986233	65.4254504	57.35786653	64.15248861	64.74415854
1592.991239	65.06132842	57.26529484	64.78449801	64.66349508
1596.996245	64.6857472	57.17333409	65.23324091	64.58321946
1601.001252	64.30660697	57.08218938	65.5104332	64.50337304
1605.006258	63.92929232	56.99203432	65.6342141	64.42399659
1609.011264	63.55725978	56.90300181	65.6267525	64.34513539
1613.01627	63.19262977	56.8151749	65.51181965	64.26684405
1617.021277	62.83671277	56.72857789	65.3127216	64.18919116
1621.026283	62.49040157	56.64317048	65.05079436	64.1122638
1625.031289	62.15439379	56.55884991	64.74449841	64.03617144
1629.036295	61.82925961	56.47546452	64.40903715	63.96104831
1633.041302	61.51540707	56.39283814	64.05636618	63.88705297
1637.046308	61.21300728	56.31080024	63.69545628	63.8143623
1641.051314	60.92193067	56.22921432	63.33270473	63.74315712
1645.05632	60.64173005	56.14799791	62.97242981	63.67359625
1649.061327	60.37168993	56.06713115	62.61740252	63.60577769
1653.066333	60.11094037	55.98665435	62.26936268	63.53969089
1657.071339	59.85860713	55.90665847	61.92945393	63.47517107
1661.076345	59.61395101	55.82727283	61.59852269	63.41187486
1665.081352	59.3764532	55.74865376	61.27726387	63.34929694
1669.086358	59.145829	55.67097502	60.96624029	63.28683571
1673.091364	58.92198253	55.59441908	60.66582846	63.22389406
1677.09637	58.70492994	55.51916645	60.3761451	63.15998143
1681.101377	58.49471678	55.44538037	60.09699829	63.0947822
1685.106383	58.29134397	55.37318506	59.82789301	63.02817266
1689.111389	58.09470863	55.30263912	59.56810351	62.96019342
1693.116395	57.90456457	55.23371001	59.31680139	62.89099776
1697.121402	57.72050979	55.16625938	59.07320362	62.82079772
1701.126408	57.54200978	55.10004955	58.83669406	62.74982089
1705.131414	57.36845897	55.03477474	58.6068846	62.67828249
1709.136421	57.19926832	54.97010938	58.38360924	62.60637087
1713.141427	57.03395395	54.90575663	58.16686935	62.53424285
1717.146433	56.87219951	54.84148041	57.95675661	62.46202493
1721.151439	56.71387679	54.77711405	57.7533753	62.38981737
1725.156446	56.55902753	54.71255008	57.55677564	62.31769959
1729.161452	56.40782067	54.64772148	57.3669038	62.24573554
1733.166458	56.26050072	54.58258328	57.18357332	62.17397883
1737.171464	56.11733627	54.51709944	57.00646379	62.1024774
1741.176471	55.9785701	54.45123701	56.83514956	62.03127772
1745.181477	55.84436817	54.38496787	56.66915281	61.96042878
1749.186483	55.71476634	54.31827634	56.50800298	61.8899858
1753.191489	55.58961914	54.25116884	56.35127999	61.82001377
1757.196496	55.46856397	54.18368051	56.19862582	61.75059071
1761.201502	55.3510189	54.11587562	56.04972702	61.68181044
1765.206508	55.23622938	54.04784196	55.90428659	61.6137841
1769.211514	55.12336352	53.97968169	55.76200803	61.54663955
1773.216521	55.0116342	53.91150205	55.62260342	61.48051722
1777.221527	54.90041156	53.84340809	55.4858202	61.41556054
1781.226533	54.78929264	53.77549817	55.35146809	61.35189925
1785.231539	54.6781146	53.70786189	55.21942748	61.28962489
1789.236546	54.5669204	53.6405797	55.08963149	61.22876012
1793.241552	54.4558992	53.57372305	54.96202824	61.16922759
1797.246558	54.34532351	53.50735467	54.83653979	61.11082805
1801.251564	54.23549714	53.44152849	54.71303539	61.0532395
1805.256571	54.12671859	53.37628948	54.59133018	60.9960452
1809.261577	54.01925807	53.31167366	54.47120962	60.93878862
1813.266583	53.91334323	53.24770863	54.352469	60.88104137
1817.271589	53.80914886	53.18441487	54.23495216	60.82246374
1821.276596	53.70678709	53.1218073	54.11857591	60.76284072
1825.281602	53.60629757	53.05989721	54.003335	60.70208752
1829.286608	53.50763975	52.99869449	53.88929098	60.64023017
1833.291615	53.41069183	52.93821063	53.77655235	60.57737314
1837.296621	53.31526135	52.87846194	53.66525374	60.51366535
1841.301627	53.22110955	52.81947116	53.55553816	60.44927196
1845.306633	53.1279863	52.76126472	53.44754352	60.38435483
1849.31164	53.03566733	52.70386303	53.34139223	60.31906109
1853.316646	52.94398396	52.64726418	53.23718171	60.25351817
1857.321652	52.85283834	52.59142462	53.13497424	60.18783302
1861.326658	52.76220331	52.53624398	53.03478563	60.12209381
1865.331665	52.67211124	52.48156149	52.93657456	60.05637291
1869.336671	52.58263771	52.42716905	52.84023592	59.99073023
1873.341677	52.49388582	52.37283971	52.74560301	59.92521672
1877.346683	52.40597377	52.31836408	52.65246195	59.85987757
1881.35169	52.31902682	52.26358364	52.56057824	59.79475534
1885.356696	52.23317255	52.20841146	52.46973016	59.72989277
1889.361702	52.14853814	52.15283649	52.37974082	59.66533552
1893.366708	52.06524785	52.09691362	52.29050053	59.6011347
1897.371715	51.98341942	52.04074496	52.20197559	59.53734925
1901.376721	51.90315841	51.98445834	52.11420458	59.47404796
1905.381727	51.82455033	51.9281871	52.02728637	59.41131096
1909.386733	51.74765181	51.87205334	51.94136532	59.34923005
1913.39174	51.67248281	51.81615542	51.85661702	59.28790732
1917.396746	51.59902265	51.76055967	51.77323599	59.22745109
1921.401752	51.52721175	51.70529652	51.69142469	59.16796809
1925.406758	51.45695865	51.65036117	51.61138182	59.10955111
1929.411765	51.38814874	51.59571839	51.53328764	59.05226197
1933.416771	51.32064947	51.54131074	51.45728446	58.99611126
1937.421777	51.25430833	51.48706835	51.38345212	58.94103832
1941.426783	51.18894429	51.43291858	51.31178054	58.88689721
1945.43179	51.12433888	51.37879383	51.24214495	58.83345523
1949.436796	51.06023553	51.32463729	51.17429192	58.78040867
1953.441802	50.99635339	51.27040684	51.10784479	58.72741546
1957.446809	50.93241563	51.21607771	51.04233368	58.67413843
1961.451815	50.86818476	51.16164402	50.97724767	58.62028772
1965.456821	50.80349389	51.10711889	50.91209845	58.56565181
1969.461827	50.73826474	51.05253314	50.84647967	58.51011069
1973.466834	50.67250863	50.99793249	50.78010758	58.45363157
1977.47184	50.60631294	50.94337433	50.71283558	58.39625224
1981.476846	50.53981879	50.88892444	50.6446445	58.33805918
1985.481852	50.47319604	50.83465451	50.5756164	58.27916605
1989.486859	50.40661994	50.78064047	50.50590186	58.21969633
1993.491865	50.34025137	50.72696161	50.43568902	58.15977111
1997.496871	50.27422127	50.67370012	50.36517879	58.09950173
2001.501877	50.2086194	50.6209403	50.29456794	58.03898638
2005.506884	50.14348772	50.56876712	50.2240391	57.97830936
2009.51189	50.07881941	50.51726314	50.15375624	57.91754189
2013.516896	50.01456448	50.46650354	50.08386327	57.85674402
2017.521902	49.95064184	50.41654872	50.01448434	57.79596678
2021.526909	49.88695613	50.36743497	49.94572433	57.73525458
2025.531915	49.82341589	50.31916404	49.87766845	57.67464744
2029.536921	49.75994903	50.27169378	49.81038053	57.61418324
2033.541927	49.69651264	50.22493263	49.74389993	57.55389977
2037.546934	49.63309595	50.17874084	49.67823758	57.49383665
2041.55194	49.5697176	50.13294019	49.61337242	57.43403718
2045.556946	49.50641949	50.08733188	49.54925009	57.37454989
2049.561952	49.44325945	50.04171903	49.48578574	57.31542995
2053.566959	49.38030476	49.99592874	49.42287197	57.25674003
2057.571965	49.31762727	49.94982821	49.36039169	57.19855049
2061.576971	49.25530045	49.90333185	49.29823374	57.14093839
2065.581977	49.1933981	49.85639953	49.23630788	57.08398497
2069.586984	49.13199415	49.80902869	49.17455594	57.02777077
2073.59199	49.07116318	49.76124411	49.11295728	56.97236819
2077.596996	49.01098111	49.71308884	49.05152844	56.91783108
2081.602003	48.95152552	49.66461759	48.99031856	56.8641819
2085.607009	48.89287537	49.61589282	48.92940286	56.81139811
2089.612015	48.83510966	49.56698245	48.86887588	56.7594003
2093.617021	48.77830482	49.51795788	48.80884588	56.70804604
2097.622028	48.72253084	49.46889156	48.7494308	56.6571327
2101.627034	48.66784628	49.4198539	48.69075539	56.60641161
2105.63204	48.61429288	49.37090952	48.63294909	56.55561224
2109.637046	48.5618904	49.32211345	48.5761435	56.50447203
2113.642053	48.51063286	49.27350794	48.52046878	56.4527652
2117.647059	48.46048638	49.22512032	48.46604773	56.40032407
2121.652065	48.41138842	49.1769628	48.41298695	56.347049
2125.657071	48.36324748	49.12903441	48.36136449	56.29290692
2129.662078	48.31594179	49.08132516	48.31121434	56.23792105
2133.667084	48.26931694	49.03382162	48.26250926	56.18215615
2137.67209	48.2231838	48.98651307	48.21514468	56.12570301
2141.677096	48.1773199	48.93939676	48.16892808	56.06866498
2145.682103	48.13147783	48.89248168	48.12357868	56.01114773
2149.687109	48.0854023	48.84579033	48.07874129	55.9532525
2153.692115	48.03885429	48.79935897	48.03401534	55.89507229
2157.697121	47.99163742	48.75323679	47.98899543	55.83669038
2161.702128	47.94362	48.70748457	47.94331609	55.77818042
2165.707134	47.89474753	48.66217315	47.89669077	55.71960752
2169.71214	47.84504357	48.61738155	47.84893743	55.66102985
2173.717146	47.79460026	48.57319469	47.79998648	55.60250056
2177.722153	47.74356242	48.52970018	47.74987246	55.54406978
2181.727159	47.69210942	48.48698397	47.69871444	55.48578665
2185.732165	47.64043828	48.44512464	47.64669141	55.42770121
2189.737171	47.58874995	48.40418626	47.5940183	55.36986634
2193.742178	47.53723913	48.36421009	47.54092636	55.31233946
2197.747184	47.48608724	48.3252057	47.48764939	55.25518417
2201.75219	47.43545755	48.28714244	47.43441585	55.19847158
2205.757196	47.38549163	48.2499427	47.3814459	55.14228127
2209.762203	47.33630658	48.21347859	47.32895228	55.08670158
2213.767209	47.28799322	48.17757408	47.27714361	55.031829
2217.772215	47.24061584	48.14201389	47.22622942	54.97776607
2221.777222	47.19421498	48.10656011	47.17642596	54.92461753
2225.782228	47.14881474	48.07097558	47.12796248	54.87248385
2229.787234	47.10443603	48.0350511	47.08108763	54.82145219
2233.79224	47.06111617	47.99863246	47.03607581	54.77158432
2237.797247	47.01893429	47.96164245	46.99323375	54.72290247
2241.802253	46.97804077	47.92409471	46.95290774	54.67537454
2245.807259	46.93868908	47.88609879	46.91549275	54.62890148
2249.812265	46.9012691	47.84785837	46.88144545	54.58331025
2253.817272	46.86634349	47.80966674	46.85130496	54.53835619
2257.822278	46.83469113	47.7719043	46.82572666	54.4937371
2261.827284	46.80736469	47.73504294	46.80553697	54.449119
2265.83229	46.78577241	47.69966164	46.79181943	54.40417012
2269.837297	46.77179741	47.66647809	46.78604518	54.35859709
2273.842303	46.76797307	47.63640233	46.79026482	54.31217636
2277.847309	46.77773957	47.61062133	46.8073841	54.26477534
2281.852315	46.80581677	47.59072923	46.84155502	54.21636112
2285.857322	46.85873976	47.57892628	46.89872699	54.16699789
2289.862328	46.9456108	47.5783242	46.98741409	54.11683713
2293.867334	47.07910505	47.59341567	47.11972526	54.06610557
2297.87234	47.27667179	47.6307916	47.31261192	54.01509547
2301.877347	47.56155172	47.70020214	47.58894193	53.9641612
2305.882353	47.96234178	47.81598072	47.97698994	53.91372497
2309.887359	48.50771542	47.99840998	48.5043933	53.86429447
2313.892365	49.20887292	48.27297669	49.17777513	53.8164958
2317.897372	50.01884486	48.66081791	49.93623574	53.77112696
2321.902378	50.77344765	49.14573228	50.59232341	53.7292407
2325.907384	51.19515462	49.61229841	50.86880854	53.69227076
2329.91239	51.08919823	49.83839138	50.63369213	53.66222433
2333.917397	50.54833465	49.68587348	50.04261584	53.6419753
2337.922403	49.8236321	49.26744446	49.34172848	53.63570676
2341.927409	49.10194242	48.78461732	48.68187892	53.6495548
2345.932416	48.46219979	48.35210754	48.1147171	53.69245132
2349.937422	47.92053484	47.99917934	47.6428264	53.77689463
2353.942428	47.46865052	47.71873096	47.25259727	53.91845274
2357.947434	47.09208105	47.49520316	46.92809953	54.13038095
2361.952441	46.77688163	47.31419661	46.65553217	54.40608251
2365.957447	46.51142157	47.16452761	46.42403227	54.68720526
2369.962453	46.2864311	47.03798771	46.22532017	54.8546758
2373.967459	46.09456471	46.92864614	46.05310145	54.81122241
2377.972466	45.92993293	46.83221365	45.90252713	54.58229297
2381.977472	45.78773398	46.74556442	45.76978487	54.27239925
2385.982478	45.66399701	46.66639898	45.65181484	53.96400863
2389.987484	45.55541166	46.59301169	45.54612115	53.69118864
2393.992491	45.45921346	46.52413082	45.45064788	53.45901789
2397.997497	45.37310121	46.4588078	45.36369439	53.26194353
2402.002503	45.29517103	46.39633938	45.283853	53.09239059
2406.007509	45.22385948	46.33621115	45.20995912	52.94365032
2410.012516	45.15789224	46.27805477	45.14104897	52.81048318
2414.017522	45.09623772	46.22161358	45.07632358	52.68899755
2418.022528	45.03806558	46.1667134	45.01511847	52.57637081
2422.027534	44.98271053	46.11323709	44.95687888	52.47058562
2426.032541	44.92964121	46.06110264	44.90114011	52.37021795
2430.037547	44.87843415	46.01024545	44.84751207	52.2742737
2434.042553	44.82875222	45.9606052	44.79566717	52.18206286
2438.047559	44.780327	45.91211771	44.74533065	52.09310208
2442.052566	44.73294462	45.86471137	44.69627263	52.00704022
2446.057572	44.68643432	45.81830697	44.64830146	51.92360336
2450.062578	44.64065934	45.77281991	44.60125797	51.84255713
2454.067584	44.59550976	45.72816339	44.55501057	51.76368367
2458.072591	44.55089667	45.68425175	44.50945094	51.68677008
2462.077597	44.50674773	45.64100321	44.46449032	51.61160491
2466.082603	44.46300359	45.59834188	44.42005636	51.53797956
2470.08761	44.41961516	45.55619892	44.3760904	51.46569187
2474.092616	44.37654163	45.51451303	44.33254522	51.39455003
2478.097622	44.33374897	45.47323036	44.28938307	51.32437597
2482.102628	44.29120905	45.4323042	44.24657411	51.25500751
2486.107635	44.24889912	45.39169444	44.20409497	51.18629944
2490.112641	44.20680165	45.351367	44.16192764	51.11812361
2494.117647	44.16490425	45.31129337	44.1200584	51.0503683
2498.122653	44.12319978	45.27145013	44.07847697	50.98293715
2502.12766	44.08168628	45.23181862	44.0371757	50.91574781
2506.132666	44.04036669	45.1923846	43.99614893	50.84873055
2510.137672	43.99924846	45.1531378	43.95539238	50.78182687
2514.142678	43.95834286	45.11407152	43.91490279	50.71498826
2518.147685	43.9176642	45.07518205	43.87467764	50.64817504
2522.152691	43.87722886	45.03646805	43.83471508	50.58135536
2526.157697	43.83705432	44.99792983	43.79501405	50.51450442
2530.162703	43.79715813	44.95956861	43.75557443	50.44760367
2534.16771	43.7575567	44.92138594	43.7163972	50.38064023
2538.172716	43.71826403	44.88338308	43.67748439	50.31360629
2542.177722	43.67929031	44.84556076	43.63883858	50.24649851
2546.182728	43.64064023	44.80791903	43.60046199	50.17931733
2550.187735	43.60231139	44.77045752	43.56235489	50.11206621
2554.192741	43.56429268	44.73317589	43.52451363	50.04475057
2558.197747	43.52656303	44.69607447	43.48692849	49.97737645
2562.202753	43.48909094	44.65915494	43.44958158	49.9099488
2566.20776	43.45183481	44.62242088	43.41244552	49.84246933
2570.212766	43.41474467	44.58587797	43.37548301	49.77493401
2574.217772	43.37776508	44.54953385	43.33864789	49.70733025
2578.222778	43.34083902	44.51339741	43.30188753	49.63963409
2582.227785	43.30391236	44.47747766	43.26514656	49.57180765
2586.232791	43.26693815	44.4417822	43.22837127	49.50379746
2590.237797	43.22988002	44.4063154	43.19151407	49.43553402
2594.242804	43.19271433	44.37107661	43.15453729	49.36693321
2598.24781	43.15543056	44.33605845	43.11741563	49.29789954
2602.252816	43.11803038	44.30124574	43.08013723	49.22833115
2606.257822	43.08052538	44.26661496	43.04270311	49.15812602
2610.262829	43.04293418	44.23213487	43.00512551	49.08718842
2614.267835	43.00527935	44.19776798	42.96742551	49.01543469
2618.272841	42.96758441	44.16347305	42.92963038	48.94279738
2622.277847	42.92987138	44.12920807	42.89177097	48.86922741
2626.282854	42.89215902	44.09493347	42.85387955	48.79469403
2630.28786	42.85446171	44.06061483	42.81598799	48.71918307
2634.292866	42.81678916	44.0262249	42.77812644	48.64269391
2638.297872	42.77914674	43.9917445	42.74032236	48.56523595
2642.302879	42.74153635	43.95716249	42.70259985	48.48682495
2646.307885	42.70395765	43.92247487	42.66497917	48.40747992
2650.312891	42.66640927	43.88768342	42.6274764	48.32722044
2654.317897	42.62889009	43.85279424	42.59010319	48.24606479
2658.322904	42.59140014	43.81781636	42.55286657	48.16402864
2662.32791	42.55394117	43.78276063	42.515769	48.08112436
2666.332916	42.51651688	43.747639	42.47880848	47.9973607
2670.337922	42.47913288	43.71246401	42.44197901	47.91274279
2674.342929	42.44179639	43.6772485	42.4052713	47.82727246
2678.347935	42.40451592	43.64200545	42.36867378	47.74094856
2682.352941	42.36730087	43.60674784	42.33217379	47.65376745
2686.357947	42.33016123	43.57148849	42.29575886	47.56572354
2690.362954	42.29310739	43.53623997	42.25941797	47.47680981
2694.36796	42.25614996	43.50101442	42.22314252	47.38701835
2698.372966	42.2192998	43.4658235	42.18692705	47.2963409
2702.377972	42.18256803	43.43067834	42.1507696	47.20476939
2706.382979	42.14596612	43.39558947	42.11467169	47.11229637
2710.387985	42.10950598	43.36056693	42.07863815	47.01891552
2714.392991	42.07320005	43.32562028	42.0426767	46.92462202
2718.397997	42.03706137	43.29075878	42.00679756	46.82941283
2722.403004	42.00110354	43.25599143	41.97101298	46.73328686
2726.40801	41.96534064	43.22132718	41.93533699	46.63624496
2730.413016	41.92978713	43.186775	41.89978509	46.53828955
2734.418023	41.89445767	43.15234404	41.86437413	46.43942405
2738.423029	41.85936696	43.1180437	41.82912226	46.33965172
2742.428035	41.82452963	43.0838837	41.79404885	46.23897403
2746.433041	41.78996014	43.04987413	41.75917453	46.13738847
2750.438048	41.75567284	43.01602545	41.72452107	46.03488579
2754.443054	41.72168184	42.98234844	41.69011123	45.93144668
2758.44806	41.68800082	42.94885413	41.65596846	45.82703836
2762.453066	41.65464256	42.91555368	41.62211634	45.72161119
2766.458073	41.62161801	42.88245825	41.58857786	45.6150959
2770.463079	41.58893486	42.84957878	41.55537428	45.50740209
2774.468085	41.55659572	42.81692572	41.52252376	45.3984183
2778.473091	41.52459602	42.78450879	41.49003971	45.28801424
2782.478098	41.49292187	42.75233646	41.45792884	45.17604496
2786.483104	41.46154831	42.72041544	41.42618927	45.06235684
2790.48811	41.43043835	42.68874984	41.39480876	44.94679454
2794.493116	41.39954305	42.65734023	41.36376336	44.8292081
2798.498123	41.36880291	42.62618248	41.33301684	44.70945929
2802.503129	41.33815064	42.59526651	41.30252109	44.58742637
2806.508135	41.30751489	42.56457518	41.27221773	44.463007
2810.513141	41.27682477	42.53408354	41.24204066	44.33611918
2814.518148	41.24601435	42.50375859	41.2119197	44.20670056
2818.523154	41.21502665	42.47355999	41.18178449	44.07470656
2822.52816	41.18381662	42.4434415	41.1515686	43.94010789
2826.533166	41.15235283	42.41335336	41.121213	43.80288785
2830.538173	41.12061778	42.38324517	41.09066875	43.66303998
2834.543179	41.08860704	42.35306907	41.05989868	43.52056615
2838.548185	41.05632749	42.32278263	41.02887798	43.3754753
2842.553191	41.02379508	42.29235119	40.9975938	43.22778296
2846.558198	40.99103242	42.26174933	40.96604422	43.07751136
2850.563204	40.95806643	42.23096141	40.93423667	42.92469031
2854.56821	40.92492637	42.19998124	40.90218609	42.76935861
2858.573217	40.89164217	42.16881103	40.86991308	42.61156613
2862.578223	40.85824323	42.13745994	40.83744207	42.45137641
2866.583229	40.82475754	42.10594241	40.80479974	42.28886983
2870.588235	40.79121122	42.07427655	40.77201366	42.1241474
2874.593242	40.75762817	42.04248261	40.73911119	41.95733512
2878.598248	40.7240301	42.01058179	40.70611871	41.78858904
2882.603254	40.69043653	41.97859526	40.67306101	41.61810106
2886.60826	40.65686497	41.94654349	40.63996104	41.44610555
2890.613267	40.62333116	41.9144458	40.60683967	41.27288683
2894.618273	40.58984922	41.88232011	40.57371575	41.09878762
2898.623279	40.55643198	41.85018284	40.54060617	40.92421847
2902.628285	40.5230911	41.8180489	40.50752601	40.74966828
2906.633292	40.48983731	41.78593185	40.47448879	40.57571576
2910.638298	40.4566805	41.75384397	40.44150665	40.40304185
2914.643304	40.42362987	41.72179649	40.40859061	40.23244286
2918.64831	40.39069392	41.68979975	40.37575082	40.06484406
2922.653317	40.35788045	41.65786339	40.34299676	39.90131333
2926.658323	40.3251965	41.62599658	40.31033748	39.74307425
2930.663329	40.29264827	41.59420817	40.27778176	39.59151795
2934.668335	40.26024095	41.56250686	40.24533833	39.44821288
2938.673342	40.22797861	41.53090138	40.21301596	39.31491152
2942.678348	40.19586413	41.49940059	40.18082366	39.19355319
2946.683354	40.16389915	41.46801357	40.14877067	39.08626191
2950.68836	40.1320842	41.43674977	40.11686661	38.99533866
2954.693367	40.10041891	41.40561895	40.08512145	38.92324723
2958.698373	40.06890242	41.37463125	40.05354545	38.87259321
2962.703379	40.03753386	41.34379709	40.02214915	38.8460955
2966.708385	40.00631299	41.31312714	39.99094319	38.84654974
2970.713392	39.97524082	41.28263214	39.95993818	38.87678302
2974.718398	39.94432021	41.25232273	39.92914449	38.93959925
2978.723404	39.91355627	41.22220923	39.89857202	39.03771493
2982.728411	39.88295663	41.19230143	39.86823003	39.17368621
2986.733417	39.85253137	41.16260823	39.83812694	39.34982944
2990.738423	39.82229273	41.13313742	39.80827011	39.5681389
2994.743429	39.7922545	41.10389521	39.77866578	39.83020754
2998.748436	39.76243111	41.07488595	39.74931889	40.13715678
3002.753442	39.7328366	41.04611156	39.72023292	40.48958202
3006.758448	39.70348322	41.01757104	39.69140961	40.88751861
3010.763454	39.6743801	40.98925991	39.6628486	41.33043153
3014.768461	39.64553176	40.96116953	39.63454681	41.81722858
3018.773467	39.61693675	40.93328664	39.60649767	42.34629494
3022.778473	39.58858648	40.90559289	39.5786903	42.91554431
3026.783479	39.56046447	40.87806471	39.55110859	43.52248104
3030.788486	39.53254608	40.8506736	39.52373051	44.16426712
3034.793492	39.50479894	40.82338676	39.49652773	44.83778849
3038.798498	39.47718407	40.79616829	39.46946584	45.5397162
3042.803504	39.44965771	40.76898071	39.44250512	46.26655914
3046.808511	39.42217363	40.74178683	39.41560197	47.01470642
3050.813517	39.39468587	40.7145516	39.388711	47.78045873
3054.818523	39.36715137	40.68724391	39.36178733	48.56004921
3058.823529	39.33953239	40.65983801	39.33478906	49.3496547
3062.828536	39.31179838	40.63231443	39.30767951	50.14539968
3066.833542	39.28392711	40.6046604	39.28042897	50.94335507
3070.838548	39.25590513	40.57686976	39.25301583	51.73953475
3074.843554	39.22772741	40.5489424	39.22542698	52.52989307
3078.848561	39.19939658	40.52088343	39.19765759	53.31032642
3082.853567	39.17092165	40.49270218	39.16971032	54.07668222
3086.858573	39.14231659	40.46441107	39.14159422	54.82477834
3090.863579	39.11359886	40.4360247	39.11332336	55.55043539
3094.868586	39.08478797	40.4075589	39.08491554	56.24952354
3098.873592	39.05590425	40.37903001	39.05639096	56.91802425
3102.878598	39.02696777	40.35045429	39.02777115	57.55210578
3106.883605	38.99799742	40.32184757	38.99907806	58.14820961
3110.888611	38.9690103	40.29322493	38.97033334	58.70314305
3114.893617	38.9400212	40.26460052	38.94155785	59.21417189
3118.898623	38.91104233	40.23598757	38.91277123	59.67910598
3122.90363	38.8820832	40.20739829	38.88399176	60.09637037
3126.908636	38.85315069	40.17884393	38.8552361	60.46505548
3130.913642	38.82424925	40.15033485	38.82651929	60.78494131
3134.918648	38.7953813	40.12188053	38.79785462	61.05649312
3138.923655	38.76654768	40.09348964	38.76925365	61.28082849
3142.928661	38.73774825	40.06517005	38.74072613	61.45965842
3146.933667	38.70898248	40.0369289	38.71227998	61.59520718
3150.938673	38.68025003	40.00877257	38.68392133	61.69011703
3154.94368	38.65155123	39.98070672	38.6556545	61.74734462
3158.948686	38.62288757	39.95273633	38.6274821	61.77005592
3162.953692	38.59426187	39.92486577	38.59940521	61.76152539
3166.958698	38.56567856	39.89709885	38.57142357	61.72504453
3170.963705	38.53714363	39.86943905	38.54353599	61.6638431
3174.968711	38.50866466	39.84188965	38.51574071	61.58102503
3178.973717	38.48025069	39.81445399	38.48803598	61.47951978
3182.978723	38.45191211	39.78713579	38.46042056	61.36204854
3186.98373	38.42366052	39.75993935	38.4328943	61.23110378
3190.988736	38.39550865	39.73286986	38.40545859	61.08894032
3194.993742	38.36747024	39.70593355	38.37811681	60.93757533
3198.998748	38.33955996	39.67913778	38.35087461	60.7787954
3203.003755	38.31179344	39.65249101	38.32374006	60.61416843
3207.008761	38.28418714	39.62600259	38.29672373	60.44505895
3211.013767	38.2567584	39.59968243	38.26983857	60.27264546
3215.018773	38.22952536	39.57354054	38.24309977	60.09793899
3219.02378	38.20250689	39.54758634	38.21652451	59.92180199
3223.028786	38.17572243	39.52182798	38.19013166	59.74496682
3227.033792	38.14919184	39.49627149	38.16394141	59.56805336
3231.038798	38.12293505	39.47091986	38.13797487	59.39158511
3235.043805	38.09697165	39.44577228	38.11225357	59.21600338
3239.048811	38.07132037	39.42082336	38.08679894	59.0416795
3243.053817	38.04599839	39.39606256	38.06163163	58.86892488
3247.058824	38.02102047	39.37147394	38.03677077	58.69799941
3251.06383	37.99639803	39.34703623	38.01223313	58.52911827
3255.068836	37.97213809	39.32272339	37.98803211	58.3624578
3259.073842	37.94824219	39.29850554	37.9641768	58.1981606
3263.078849	37.92470535	39.27435033	37.94067087	58.03634025
3267.083855	37.90151522	39.2502247	37.91751168	57.87708553
3271.088861	37.87865152	39.22609671	37.89468947	57.72046442
3275.093867	37.85608587	39.20193752	37.87218695	57.56652742
3279.098874	37.83378219	39.17772301	37.84997925	57.41531041
3283.10388	37.81169774	39.1534353	37.82803451	57.26683672
3287.108886	37.78978471	39.12906367	37.80631504	57.12111866
3291.113892	37.7679924	39.10460508	37.78477918	56.9781584
3295.118899	37.74626985	39.08006426	37.76338366	56.8379487
3299.123905	37.72456866	39.05545338	37.74208648	56.70047341
3303.128911	37.70284574	39.03079148	37.72084982	56.56570817
3307.133917	37.68106591	39.00610376	37.69964307	56.43362137
3311.138924	37.65920407	38.98142088	37.67844536	56.30417528
3315.14393	37.63724681	38.95677824	37.6572477	56.17732748
3319.148936	37.61519369	38.93221557	37.6360544	56.05303224
3323.153942	37.59305795	38.9077766	37.61488391	55.93124165
3327.158949	37.57086709	38.88350915	37.59376911	55.8119065
3331.163955	37.54866332	38.85946538	37.57275725	55.69497659
3335.168961	37.52650418	38.8357026	37.55190986	55.58040063
3339.173967	37.5044635	38.81228437	37.53130287	55.46812585
3343.178974	37.48263291	38.78928221	37.5110273	55.35809757
3347.18398	37.46112415	38.76677799	37.491191	55.25025903
3351.188986	37.44007255	38.74486716	37.4719216	55.14455174
3355.193992	37.41964194	38.72366312	37.45337125	55.04091663
3359.198999	37.40003159	38.7033031	37.43572376	54.93929607
3363.204005	37.38148585	38.68395608	37.41920458	54.83963661
3367.209011	37.3643076	38.66583338	37.40409479	54.7418924
3371.214018	37.34887676	38.64920303	37.39075025	54.64602877
3375.219024	37.33567616	38.63440925	37.37962796	54.55202571
3379.22403	37.32532746	38.62189913	37.37132231	54.45988079
3383.229036	37.31864164	38.61225944	37.36661536	54.3696113
3387.234043	37.3166899	38.60626784	37.36654695	54.28125536
3391.239049	37.32090351	38.60496442	37.37251268	54.19487214
3395.244055	37.33321357	38.6097521	37.38640011	54.11054124
3399.249061	37.3562435	38.62253642	37.41077437	54.02836163
3403.254068	37.39356314	38.64591654	37.44911881	53.94845067
3407.259074	37.44999283	38.6834333	37.5061107	53.87094342
3411.26408	37.5318768	38.73985424	37.58783179	53.79599309
3415.269086	37.64705591	38.8213929	37.70160017	53.72377276
3419.274093	37.80382459	38.93554078	37.85462448	53.65447893
3423.279099	38.00732863	39.08969345	38.04984525	53.5883372
3427.284105	38.25112469	39.28690534	38.27688192	53.52561015
3431.289111	38.50387437	39.5166884	38.49945303	53.46660765
3435.294118	38.70219837	39.74235954	38.65312697	53.4116996
3439.299124	38.77401565	39.89905942	38.67592683	53.36133102
3443.30413	38.69119074	39.92474303	38.55762849	53.3160395
3447.309136	38.49179516	39.80916286	38.3462445	53.2764751
3451.314143	38.24229064	39.59985112	38.10431339	53.24342245
3455.319149	37.99388884	39.35880805	37.87372166	53.21782526
3459.324155	37.77133207	39.12782956	37.67193687	53.20081266
3463.329161	37.58114274	38.92466303	37.5016924	53.19372641
3467.334168	37.42131771	38.75241757	37.35955476	53.19814656
3471.339174	37.28707775	38.60797753	37.24048493	53.21591021
3475.34418	37.17342395	38.48653043	37.13969427	53.24911332
3479.349186	37.0760255	38.3834387	37.05320023	53.30007701
3483.354193	36.99139633	38.29481928	36.97786657	53.37124573
3487.359199	36.91681731	38.21760269	36.91127891	53.4649642
3491.364205	36.85019344	38.14942066	36.85159226	53.58305071
3495.369212	36.78991466	38.08846054	36.79739609	53.72605548
3499.374218	36.73474046	38.03333394	36.7476069	53.89208439
3503.379224	36.68371017	37.98297105	36.70138679	54.07514324
3507.38423	36.63607509	37.93653987	36.65808273	54.26322156
3511.389237	36.59124786	37.89338596	36.61718176	54.43690284
3515.394243	36.54876469	37.85298795	36.5782779	54.5700478
3519.399249	36.50825718	37.81492493	36.54104765	54.63429833
3523.404255	36.46943115	37.77885269	36.50523174	54.60746356
3527.409262	36.43205056	37.74448627	36.47062144	54.48220273
3531.414268	36.39592528	37.71158722	36.4370482	54.26926864
3535.419274	36.36090158	37.67995426	36.40437564	53.992815
3539.42428	36.3268547	37.64941624	36.3724934	53.68130576
3543.429287	36.29368292	37.61982694	36.34131221	53.35971513
3547.434293	36.26130282	37.59106096	36.31075987	53.0458666
3551.439299	36.22964537	37.56301059	36.280778	52.75032571
3555.444305	36.19865278	37.53558317	36.25131928	52.47801891
3559.449312	36.16827585	37.50869899	36.22234503	52.23016095
3563.454318	36.13847185	37.48228955	36.19382322	52.0058348
3567.459324	36.1092028	37.45629595	36.16572676	51.8030777
3571.46433	36.08043414	37.43066766	36.13803209	51.61954661
3575.469337	36.05213378	37.40536133	36.11071799	51.45288729
3579.474343	36.02427137	37.38033983	36.08376476	51.30091611
3583.479349	35.9968179	37.35557137	36.05715359	51.16169242
3587.484355	35.96974548	37.33102883	36.03086611	51.03353156
3591.489362	35.94302726	37.30668901	36.00488426	50.91498861
3595.494368	35.91663751	37.28253221	35.97919017	50.80483006
3599.499374	35.89055165	37.25854166	35.95376625	50.70200284
3603.50438	35.86474641	37.23470319	35.92859527	50.6056051
3607.509387	35.83919994	37.21100484	35.90366053	50.51486083
3611.514393	35.8138919	37.18743661	35.87894599	50.42909871
3615.519399	35.78880353	37.1639902	35.85443644	50.34773507
3619.524406	35.76391766	37.14065879	35.83011758	50.27026024
3623.529412	35.73921872	37.11743689	35.80597615	50.19622781
3627.534418	35.7146927	37.09432018	35.78199992	50.12524604
3631.539424	35.6903271	37.07130536	35.75817774	50.05697095
3635.544431	35.66611081	37.04839008	35.73449955	49.99110067
3639.549437	35.64203408	37.02557282	35.71095631	49.92737067
3643.554443	35.61808839	37.00285283	35.68754	49.86554973
3647.559449	35.59426633	36.98023004	35.66424355	49.80543629
3651.564456	35.57056154	36.95770502	35.64106075	49.74685527
3655.569462	35.5469686	36.93527887	35.61798626	49.68965513
3659.574468	35.52348292	36.91295323	35.59501547	49.63370511
3663.579474	35.50010064	36.89073016	35.57214447	49.57889276
3667.584481	35.47681861	36.86861208	35.54937001	49.52512149
3671.589487	35.45363421	36.84660171	35.52668944	49.47230844
3675.594493	35.43054537	36.82470195	35.50410062	49.42038243
3679.599499	35.40755042	36.8029158	35.48160194	49.36928208
3683.604506	35.38464809	36.7812462	35.45919223	49.31895419
3687.609512	35.36183739	36.75969592	35.43687075	49.26935224
3691.614518	35.33911758	36.73826734	35.41463718	49.22043518
3695.619524	35.31648812	36.71696232	35.39249152	49.17216631
3699.624531	35.2939486	36.69578197	35.37043413	49.12451241
3703.629537	35.27149873	36.67472646	35.34846571	49.07744308
3707.634543	35.2491383	36.65379482	35.3265872	49.03093008
3711.639549	35.22686715	36.63298474	35.30479984	48.98494696
3715.644556	35.2046852	36.61229248	35.2831051	48.9394687
3719.649562	35.18259242	36.59171273	35.26150466	48.89447142
3723.654568	35.16058892	36.57123863	35.24000037	48.84993224
3727.659574	35.13867493	36.55086178	35.21859423	48.80582912
3731.664581	35.11685088	36.53057243	35.19728835	48.76214078
3735.669587	35.09511744	36.51035972	35.17608491	48.71884668
3739.674593	35.07347558	36.49021193	35.15498609	48.67592698
3743.679599	35.05192661	36.47011692	35.13399411	48.63336261
3747.684606	35.03047219	36.45006246	35.11311109	48.59113526
3751.689612	35.0091143	36.43003669	35.09233907	48.54922748
3755.694618	34.98785528	36.41002848	35.07167995	48.50762275
3759.699625	34.96669768	36.39002774	35.05113545	48.46630558
3763.704631	34.94564419	36.3700257	35.03070707	48.42526157
3767.709637	34.92469751	36.35001508	35.01039603	48.3844775
3771.714643	34.90386013	36.32999019	34.99020319	48.34394143
3775.71965	34.88313418	36.30994697	34.97012902	48.30364272
3779.724656	34.86252115	36.2898829	34.95017344	48.26357208
3783.729662	34.84202168	36.26979698	34.93033575	48.22372158
3787.734668	34.82163533	36.24968951	34.91061445	48.18408463
3791.739675	34.80136034	36.22956197	34.89100711	48.1446559
3795.744681	34.78119345	36.20941686	34.87151021	48.10543124
3799.749687	34.76112977	36.18925748	34.85211898	48.06640753
3803.754693	34.74116272	36.16908776	34.8328273	48.02758247
3807.7597	34.72128403	36.1489121	34.8136276	47.98895445
3811.764706	34.70148385	36.1287352	34.79451092	47.95052222
3815.769712	34.68175102	36.10856188	34.77546692	47.91228475
3819.774718	34.6620733	36.088397	34.7564841	47.874241
3823.779725	34.64243781	36.06824532	34.73755005	47.8363897
3827.784731	34.62283142	36.04811144	34.71865179	47.79872924
3831.789737	34.60324127	36.02799971	34.69977616	47.76125757
3835.794743	34.58365516	36.00791423	34.68091028	47.72397215
3839.79975	34.56406202	35.9878588	34.66204197	47.68686996
3843.804756	34.54445218	35.96783692	34.64316011	47.64994761
3847.809762	34.52481771	35.94785186	34.62425502	47.61320137
3851.814768	34.50515249	35.92790662	34.60531869	47.57662741
3855.819775	34.48545232	35.908004	34.58634492	47.54022184
3859.824781	34.46571483	35.88814665	34.56732941	47.50398097
3863.829787	34.4459394	35.86833709	34.54826969	47.46790136
3867.834793	34.42612698	35.84857779	34.52916503	47.43198001
3871.8398	34.40627983	35.82887119	34.51001626	47.39621439
3875.844806	34.38640133	35.80921977	34.49082556	47.36060249
3879.849812	34.36649572	35.78962606	34.47159626	47.32514286
3883.854819	34.34656786	35.77009272	34.45233256	47.28983453
3887.859825	34.32662301	35.75062253	34.43303934	47.25467699
3891.864831	34.30666665	35.73121844	34.41372193	47.21967006
3895.869837	34.28670431	35.71188362	34.39438598	47.18481382
3899.874844	34.26674141	35.69262141	34.37503725	47.15010849
3903.87985	34.24678316	35.67343538	34.35568153	47.1155543
3907.884856	34.22683446	35.65432927	34.33632453	47.08115136
3911.889862	34.20689983	35.63530705	34.31697178	47.04689959
3915.894869	34.18698335	35.6163728	34.29762864	47.01279859
3919.899875	34.16708862	35.59753071	34.27830021	46.97884754
3923.904881	34.14721876	35.57878499	34.25899131	46.94504519
3927.909887	34.12737638	35.5601398	34.23970649	46.91138977
3931.914894	34.10756363	35.5415991	34.22044999	46.877879
3935.9199	34.0877822	35.52316656	34.20122578	46.84451009
3939.924906	34.06803339	35.50484536	34.18203747	46.8112798
3943.929912	34.04831818	35.48663806	34.16288842	46.77818452
3947.934919	34.02863725	35.46854637	34.14378164	46.74522034
3951.939925	34.00899117	35.45057097	34.12471985	46.7123832
3955.944931	33.98938039	35.43271136	34.10570542	46.67966902
3959.949937	33.96980538	35.41496562	34.08674046	46.64707383
3963.954944	33.95026675	35.39733036	34.06782676	46.61459394
3967.95995	33.93076526	35.37980053	34.04896582	46.58222601
3971.964956	33.91130196	35.36236948	34.03015892	46.5499672
3975.969962	33.8918782	35.34502896	34.01140711	46.51781524
3979.974969	33.8724957	35.32776927	33.99271129	46.48576844
3983.979975	33.85315657	35.31057944	33.97407226	46.45382575
3987.984981	33.8338633	35.29344756	33.9554908	46.4219867
3991.989987	33.81461877	35.2763611	33.93696777	46.39025137
3995.994994	33.79542626	35.2593073	33.91850413	46.35862034
4000	33.7762894	35.24227359	33.90010108	46.32709455
