# Supplementary material for: Dataset for verification of a vibro-acoustic coupling model and optimized results on sectional geometries of two sealing rubber models
Source: Data Brief. 2020 Jul 18;31:106038. doi: 10.1016/j.dib.2020.106038 (PMC7390845; doi:10.1016/j.dib.2020.106038)
Supplement: Supplementary file 1 [file mmc1.zip › Optimization_results/S2_Annulus_SoundTransmissionLoss.txt]

Hz S2-BaseCase	S2-Opt
500	38.651	29.4772
529.732	47.6034	28.6634
561.231	52.4157	25.2241
594.604	53.8227	16.1805
629.961	53.267	15.4935
667.42	50.6075	23.5545
707.107	46.3531	37.4307
749.154	43.4118	36.7182
793.701	39.3828	21.1612
840.896	33.3958	32.4452
890.899	26.865	52.6988
943.874	18.906	64.5703
1000	15.664	73.7074
1059.46	15.6578	77.6342
1122.46	19.3191	64.1845
1189.21	18.9082	51.5755
1259.92	20.6288	61.8872
1334.84	26.0056	90.5708
1414.21	28.0607	91.9225
1498.31	26.2759	84.821
1587.4	37.5066	74.5436
1681.79	35.819	57.1283
1781.8	32.3889	45.7168
1887.75	32.0232	48.1393
2000	43.1807	76.9206
2118.93	57.8238	90.8271
2244.92	65.4873	75.2442
2378.41	42.1186	48.3192
2519.84	55.2943	92.2218
2669.68	84.6614	108.906
2828.43	73.5601	82.5357
2996.61	75.565	82.4161
3174.8	114.392	96.5412
3363.59	71.7882	87.4369
3563.6	51.6162	76.9429
3775.5	51.7241	107.369
4000	55.0206	71.7712
