# Supplementary material for: Dataset for verification of a vibro-acoustic coupling model and optimized results on sectional geometries of two sealing rubber models
Source: Data Brief. 2020 Jul 18;31:106038. doi: 10.1016/j.dib.2020.106038 (PMC7390845; doi:10.1016/j.dib.2020.106038)
Supplement: Supplementary file 1 [file mmc1.zip › Optimization_results/S2_RadiatedSoundPower.txt]

Hz	S2-Opt		S2-Opt-1		S2-Opt-2		S2-BaseCase
800	45.29915138	50.02398607	52.434656	98.08031127
804.0050063	44.72809876	49.58814395	51.5789123	98.50282182
808.0100125	44.1584057	49.14181842	50.74397181	99.06461044
812.0150188	43.59279862	48.66338717	49.93291468	99.82255948
816.020025	43.03311792	48.15078252	49.14504856	100.6131391
820.0250313	42.48119349	47.61348011	48.37692004	101.0365475
824.0300375	41.93967074	47.06263432	47.62532794	100.68079
828.0350438	41.41288438	46.50668012	46.88417809	99.55282509
832.0400501	40.90766568	45.95092362	46.13683849	98.02656982
836.0450563	40.43338192	45.39847482	45.35878928	96.42756381
840.0500626	39.99952307	44.8512769	44.53258823	94.90687973
844.0550688	39.60908662	44.3109309	43.65743318	93.50964757
848.0600751	39.25033971	43.77930864	42.74497393	92.23812704
852.0650814	38.89702252	43.25890058	41.81026513	91.08114919
856.0700876	38.52252344	42.75265874	40.86657558	90.0254773
860.0750939	38.11480551	42.26308017	39.92757088	89.05994159
864.0801001	37.67783762	41.79095577	39.01652371	88.17704339
868.0851064	37.22389006	41.33504846	38.17626427	87.3737659
872.0901126	36.76678391	40.89264199	37.47160037	86.65190257
876.0951189	36.31862164	40.45884262	36.9790666	86.01708483
880.1001252	35.88751859	40.02547508	36.76279291	85.47458574
884.1051314	35.4745092	39.58379653	36.84604341	85.02047915
888.1101377	35.07162204	39.13006779	37.19994079	84.63219046
892.1151439	34.66536421	38.66802273	37.75997367	84.27009905
896.1201502	34.24463093	38.2066398	38.45451346	83.8954568
900.1251564	33.80569132	37.75591251	39.22438221	83.4888462
904.1301627	33.35090888	37.32197967	40.02891963	83.05195802
908.135169	32.88492829	36.90224905	40.84522854	82.59708355
912.1401752	32.4120456	36.48400914	41.66527424	82.13735243
916.1451815	31.93532802	36.05022075	42.49070349	81.68255151
920.1501877	31.4566793	35.58867577	43.32632957	81.23873507
924.155194	30.97718533	35.09611677	44.17614375	80.80916206
928.1602003	30.49745893	34.57569576	45.04318166	80.39532704
932.1652065	30.01792166	34.03263773	45.93024827	79.99773442
936.1702128	29.53904157	33.47161787	46.83803269	79.61641537
940.175219	29.06156474	32.89605823	47.75995766	79.25127063
944.1802253	28.58677623	32.30841032	48.67657232	78.90232013
948.1852315	28.1168055	31.71071214	49.55333401	78.56991878
952.1902378	27.65493475	31.1050637	50.34306985	78.25497332
956.1952441	27.20573123	30.49386184	50.99190244	77.95915623
960.2002503	26.77457138	29.87988263	51.44825422	77.68503374
964.2052566	26.36587714	29.26680815	51.67395752	77.43587431
968.2102628	25.97972919	28.66113229	51.65359165	77.21471679
972.2152691	25.60835404	28.0756073	51.39945491	77.02234083
976.2202753	25.2363773	27.5329904	50.94995086	76.85470362
980.2252816	24.84714285	27.06850693	50.35838403	76.70211406
984.2302879	24.43077055	26.72965491	49.67686698	76.5523975
988.2352941	23.98720092	26.57125549	48.94528237	76.39641664
992.2403004	23.52335129	26.6435504	48.189475	76.23122208
996.2453066	23.04819326	26.97489405	47.42572558	76.0589892
1000.250313	22.5685214	27.55759537	46.66590828	75.88410467
1004.255319	22.08638557	28.34813559	45.91977452	75.71093705
1008.260325	21.59916156	29.2842076	45.19470915	75.54290591
1012.265332	21.10247712	30.30694393	44.49487857	75.38238576
1016.270338	20.59382421	31.37275152	43.82106509	75.23092797
1020.275344	20.07429998	32.44946627	43.1716617	75.08952519
1024.28035	19.54835543	33.50441944	42.54447385	74.95882318
1028.285357	19.02304577	34.49609555	41.93825057	74.83926629
1032.290363	18.50783621	35.37517857	41.35316872	74.73118728
1036.295369	18.0151237	36.09265551	40.79047026	74.63485449
1040.300375	17.5612033	36.60963793	40.25188676	74.55048424
1044.305382	17.1672594	36.90525718	39.73932963	74.47822123
1048.310388	16.85979966	36.98103799	39.25509598	74.41808816
1052.315394	16.66974401	36.86042936	38.80244071	74.36991372
1056.320401	16.62940692	36.5822828	38.38573109	74.33327525
1060.325407	16.76732235	36.19011039	38.00924611	74.3075403
1064.330413	17.10235921	35.72249696	37.67458392	74.29212045
1068.335419	17.63988587	35.20881966	37.37805606	74.28694351
1072.340426	18.37224565	34.66986548	37.11000472	74.29284515
1076.345432	19.28334019	34.120271	36.85663408	74.31142229
1080.350438	20.3548025	33.57044916	36.60308415	74.3444009
1084.355444	21.57097151	33.0275502	36.33655071	74.39321535
1088.360451	22.92116251	32.49612576	36.04904454	74.45915241
1092.365457	24.39892114	31.97925337	35.73882365	74.54365779
1096.370463	25.99832867	31.48029366	35.40959972	74.64843174
1100.375469	27.7075112	31.00494737	35.06831467	74.77536589
1104.380476	29.50024761	30.56356472	34.72323292	74.92648959
1108.385482	31.32832925	30.17453734	34.38344748	75.10398471
1112.390488	33.11932481	29.87049144	34.06001308	75.31024583
1116.395494	34.78539148	29.70972193	33.76868744	75.54795171
1120.400501	36.24597683	29.79467553	33.53471656	75.82012468
1124.405507	37.45605886	30.29163905	33.40116484	76.13016061
1128.410513	38.42076937	31.42313046	33.44341489	76.48180432
1132.415519	39.18835947	33.38945304	33.79095767	76.87902447
1136.420526	39.83351642	36.22991051	34.64631931	77.32570091
1140.425532	40.439689	39.59614796	36.26456341	77.8249721
1144.430538	41.07225347	42.07271983	38.84361022	78.37799632
1148.435544	41.72081047	41.89986869	42.25865944	78.98179259
1152.440551	42.1775994	40.26563099	45.23586191	79.62589778
1156.445557	41.92971592	38.59184853	45.47286798	80.28822781
1160.450563	40.55494868	37.17497237	44.04359883	80.93247583
1164.455569	38.43192456	36.00344679	42.70961426	81.51248285
1168.460576	36.3105211	35.03988182	41.78498248	81.98894377
1172.465582	34.60506516	34.25998583	41.2051031	82.35233408
1176.470588	33.35649444	33.65038146	40.88348426	82.62864149
1180.475594	32.44142334	33.20400302	40.75406566	82.85067793
1184.480601	31.73731095	32.9177019	40.76586117	83.01110942
1188.485607	31.17888097	32.79125943	40.87483322	83.03374788
1192.490613	30.74917721	32.82681431	41.03888331	82.79546068
1196.49562	30.45573021	33.02821517	41.21668112	82.20489056
1200.500626	30.31350951	33.40001906	41.37058663	81.27666746
1204.505632	30.33810331	33.94554689	41.47299259	80.11855388
1208.510638	30.54421659	34.66263564	41.51351331	78.85787344
1212.515645	30.94312891	35.53454189	41.50328533	77.59262064
1216.520651	31.5375579	36.51209049	41.47416942	76.3880462
1220.525657	32.31754516	37.48502898	41.47403227	75.28454541
1224.530663	33.26090517	38.25964677	41.56138116	74.24720941
1228.53567	34.33797957	38.60640267	41.80171992	73.17359913
1232.540676	35.51759378	38.41858954	42.26500683	72.11452807
1236.545682	36.77091726	37.81477587	43.01894072	71.12903975
1240.550688	38.07154238	37.02545861	44.10138094	70.21619745
1244.555695	39.39267304	36.24126878	45.41919028	69.36508574
1248.560701	40.70445249	35.57456015	46.47767724	68.56774494
1252.565707	41.97385928	35.08470951	46.30292067	67.81935734
1256.570713	43.16599531	34.80592356	44.69830329	67.1173741
1260.57572	44.24262543	34.76221674	42.60187409	66.46089778
1264.580726	45.1563677	34.97162094	40.67120661	65.85017321
1268.585732	45.8479301	35.443364	39.08882279	65.28595039
1272.590738	46.26066608	36.17101678	37.86010455	64.76853419
1276.595745	46.37373162	37.12432739	36.9454421	64.29646842
1280.600751	46.2243541	38.24135892	36.29790914	63.86508449
1284.605757	45.88907122	39.41950157	35.87386093	63.46554591
1288.610763	45.43655145	40.50389036	35.63616092	63.08525203
1292.61577	44.88508976	41.28974951	35.55486919	62.71007621
1296.620776	44.18265891	41.58818855	35.60684799	62.32782427
1300.625782	43.2248397	41.35760257	35.77495852	61.93129963
1304.630788	41.92590477	40.75022645	36.0471178	61.51952879
1308.635795	40.30097682	39.99646523	36.41513725	61.09700405
1312.640801	38.46749927	39.28244725	36.87312653	60.67199491
1316.645807	36.5692828	38.71711048	37.41545199	60.2551704
1320.650814	34.71462815	38.34852094	38.03459536	59.85925937
1324.65582	32.96325212	38.18642157	38.71932906	59.49997721
1328.660826	31.33806434	38.21898785	39.45313743	59.19828556
1332.665832	29.84014012	38.42358747	40.21166305	58.9840895
1336.670839	28.46040283	38.77295705	40.95584782	58.90128797
1340.675845	27.18765331	39.23809195	41.61463538	59.0127636
1344.680851	26.01337774	39.78904904	42.05300647	59.39945327
1348.685857	24.93388477	40.39476988	42.04804858	60.13701673
1352.690864	23.9507161	41.02289443	41.35781056	61.21675633
1356.69587	23.07036269	41.64032747	39.91620209	62.38270946
1360.700876	22.3038956	42.21493265	37.91446815	63.0426204
1364.705882	21.66653024	42.71809563	35.63239587	62.75931682
1368.710889	21.17671921	43.12725223	33.28128509	61.81702397
1372.715895	20.85426196	43.42735047	30.98502232	60.71431437
1376.720901	20.71721344	43.61086611	28.81407498	59.69721625
1380.725907	20.77806328	43.67689481	26.81299708	58.82264481
1384.730914	21.04041952	43.63017921	25.0128079	58.07872351
1388.73592	21.49760668	43.48050576	23.43333415	57.43655319
1392.740926	22.13377502	43.24218487	22.08127069	56.86566495
1396.745932	22.92681887	42.93287643	20.94863084	56.33739179
1400.750939	23.85167389	42.57126173	20.01431209	55.82546177
1404.755945	24.88287991	42.17396374	19.24874399	55.30697883
1408.760951	25.99612595	41.7529544	18.61957646	54.7645439
1412.765957	27.16901729	41.31460301	18.09629147	54.18886716
1416.770964	28.38125614	40.8604792	17.65283029	53.58037493
1420.77597	29.61418924	40.38894415	17.26845648	52.9484784
1424.780976	30.84969457	39.89639508	16.92749897	52.30841574
1428.785982	32.0686757	39.37779581	16.61852639	51.67697063
1432.790989	33.24970872	38.82704011	16.33328432	51.06879407
1436.795995	34.36844362	38.23799476	16.06560416	50.49437655
1440.801001	35.39819471	37.60656835	15.81046496	49.95970658
1444.806008	36.3117824	36.93326665	15.56334996	49.46702896
1448.811014	37.0841415	36.22517194	15.31992971	49.01602617
1452.81602	37.69472054	35.4964648	15.07597134	48.60495648
1456.821026	38.12871147	34.76705031	14.82730931	48.23153673
1460.826033	38.37688258	34.05925594	14.56976993	47.89353316
1464.831039	38.43475161	33.39332225	14.29910803	47.58910698
1468.836045	38.30219893	32.78337709	14.01118038	47.31698181
1472.841051	37.98412778	32.23563939	13.70258235	47.07649004
1476.846058	37.49187693	31.74930301	13.37172893	46.86753541
1480.851064	36.84430168	31.31907457	13.01997688	46.69048941
1484.85607	36.06718164	30.93790015	12.65213573	46.54602259
1488.861076	35.19032173	30.5989382	12.2758661	46.43485973
1492.866083	34.24321355	30.29654237	11.90002337	46.35744152
1496.871089	33.2512729	30.02644578	11.53261338	46.31347648
1500.876095	32.2343996	29.78548591	11.17922563	46.3013811
1504.881101	31.2081153	29.57120121	10.8424823	46.31763945
1508.886108	30.18598406	29.38152991	10.52248139	46.35617194
1512.891114	29.18143666	29.21469221	10.21779492	46.4078846
1516.89612	28.20776632	29.06921352	9.926483119	46.46065141
1520.901126	27.27641993	28.94399933	9.646761298	46.50000831
1524.906133	26.39480701	28.83839214	9.377240466	46.51072645
1528.911139	25.56498017	28.75218091	9.116873716	46.47913564
1532.916145	24.7838229	28.6855638	8.864794891	46.39566756
1536.921151	24.04452966	28.63908117	8.62017596	46.2568238
1540.926158	23.33873524	28.61354658	8.382145893	46.06589912
1544.931164	22.65864921	28.6100107	8.149762873	45.8323035
1548.93617	21.9986892	28.62979044	7.922019493	45.56991567
1552.941176	21.3562382	28.67457461	7.697869296	45.29520272
1556.946183	20.73136226	28.74658392	7.476274017	45.02574879
1560.951189	20.12568871	28.84874166	7.256272854	44.77951439
1564.956195	19.54100631	28.98481962	7.03706488	44.57482625
1568.961202	18.97823494	29.15955777	6.818080538	44.43089449
1572.966208	18.43712149	29.37879031	6.599012894	44.36855266
1576.971214	17.9165534	29.64962027	6.37979345	44.41083555
1580.97622	17.41507415	29.98065394	6.160523285	44.58286252
1584.981227	16.93121901	30.38223878	5.94138829	44.91021079
1588.986233	16.46357818	30.866567	5.722585859	45.41445162
1592.991239	16.01076884	31.44742498	5.504275292	46.10359386
1596.996245	15.57154035	32.13923029	5.286548761	46.95369022
1601.001252	15.14505415	32.95460677	5.069411988	47.87771293
1605.006258	14.73116786	33.89868698	4.852764253	48.69080823
1609.011264	14.33050455	34.95601421	4.636372975	49.13002497
1613.01627	13.94422571	36.06286105	4.419846754	49.00959034
1617.021277	13.57361393	37.06289805	4.202620523	48.3869188
1621.026283	13.21965597	37.68964071	3.983974175	47.48555414
1625.031289	12.8827687	37.69640394	3.76310529	46.50613002
1629.036295	12.56270638	37.09634729	3.539260784	45.55797527
1633.041302	12.2586103	36.15172706	3.311902793	44.68226414
1637.046308	11.96913719	35.13016755	3.080856328	43.8851906
1641.051314	11.69261318	34.18461429	2.846382188	43.1579314
1645.05632	11.42718376	33.37530712	2.609145301	42.48608461
1649.061327	11.17095278	32.71449429	2.370087641	41.85370868
1653.066333	10.92211695	32.19411254	2.130239469	41.24508084
1657.071339	10.67910177	31.79900945	1.890504493	40.64574744
1661.076345	10.44069103	31.51263878	1.651447478	40.0435947
1665.081352	10.20612248	31.31930255	1.413114457	39.43015209
1669.086358	9.975113031	31.20487705	1.174928706	38.80192546
1673.091364	9.747791339	31.1569009	0.935713217	38.16124333
1677.09637	9.52455045	31.16440869	0.693869203	37.5160422
1681.101377	9.305866088	31.21765595	0.447684659	36.87833265
1685.106383	9.092135115	31.30777234	0.195685668	36.26165765
1689.111389	8.883570575	31.4263479	-0.063078691	35.6783317
1693.116395	8.68016177	31.56496772	-0.328889914	35.13732282
1697.121402	8.481687883	31.71473487	-0.601355171	34.64328805
1701.126408	8.287766947	31.86584622	-0.879492483	34.19675526
1705.131414	8.097923094	32.00731011	-1.1618391	33.79506363
1709.136421	7.911656666	32.12691742	-1.446532412	33.43357247
1713.141427	7.728501826	32.21158511	-1.731338995	33.10676329
1717.146433	7.548057952	32.24815163	-2.013628605	32.80905214
1721.151439	7.369988464	32.22458888	-2.290302298	32.5352862
1725.156446	7.193992914	32.13141582	-2.557690639	32.28098324
1729.161452	7.019768931	31.96293724	-2.811443209	32.04239646
1733.166458	6.846983027	31.71791548	-3.046436247	31.81647781
1737.171464	6.675262292	31.39947214	-3.256731153	31.6007922
1741.176471	6.504208461	31.01431334	-3.435621196	31.39341525
1745.181477	6.333429037	30.57158482	-3.575804392	31.19283206
1749.186483	6.162579659	30.08168314	-3.669712335	30.99784485
1753.191489	5.991412926	29.55523123	-3.710002198	30.80749174
1757.196496	5.819825987	29.00229659	-3.690179747	30.62097597
1761.201502	5.647893155	28.43185711	-3.605271324	30.43760351
1765.206508	5.475868546	27.85149719	-3.452420512	30.25672744
1769.211514	5.304152713	27.26731105	-3.231274082	30.07769773
1773.216521	5.133231823	26.68397938	-2.944057064	29.89981724
1777.221527	4.963607971	26.10496922	-2.595311236	29.7223067
1781.226533	4.795738738	25.53279428	-2.191356536	29.54428488
1785.231539	4.62999589	24.96927439	-1.739597814	29.36477271
1789.236546	4.466643858	24.41574871	-1.247821336	29.18273174
1793.241552	4.305833171	23.87322084	-0.723607251	28.99714476
1797.246558	4.147603072	23.34243508	-0.173938742	28.80713741
1801.251564	3.991889561	22.82389857	0.394967819	28.61212406
1805.256571	3.838537772	22.31787345	0.977637695	28.4119433
1809.261577	3.687319566	21.82436595	1.569173961	28.20693798
1813.266583	3.537957797	21.34313527	2.165017061	27.99794262
1817.271589	3.390157765	20.87373402	2.760677336	27.78616986
1821.276596	3.243643855	20.41557761	3.351472273	27.57302533
1825.281602	3.098196102	19.96802964	3.932287682	27.35990511
1829.286608	2.953678907	19.53048722	4.497379383	27.14802957
1833.291615	2.810054812	19.10245376	5.040238339	26.93834473
1837.296621	2.667380404	18.68359067	5.553553232	26.73149368
1841.301627	2.525787082	18.27374225	6.029314036	26.52784113
1845.306633	2.385453295	17.87293082	6.459099477	26.32752691
1849.31164	2.246575142	17.48132305	6.834571267	26.13052816
1853.316646	2.109340005	17.09917474	7.148152803	25.93671686
1857.321652	1.973905081	16.72676635	7.393805623	25.74590635
1861.326658	1.840381256	16.364344	7.567756	25.55788579
1865.331665	1.708822872	16.01207882	7.669000329	25.37244362
1869.336671	1.579225021	15.6700496	7.699455894	25.18938245
1873.341677	1.451530525	15.33824311	7.663716003	25.00852774
1877.346683	1.325647436	15.01655629	7.568475772	24.82973224
1881.35169	1.201474479	14.70478282	7.421769639	24.65287768
1885.356696	1.078927896	14.40257689	7.232180476	24.47787474
1889.361702	0.957961088	14.10940458	7.008150921	24.30466207
1893.366708	0.838570273	13.82450957	6.757474947	24.13320433
1897.371715	0.720784457	13.54692333	6.486993749	23.96348969
1901.376721	0.604643764	13.2755367	6.202476804	23.79552618
1905.381727	0.490173896	13.00922432	5.908641743	23.62933681
1909.386733	0.37736466	12.74699065	5.609256704	23.46495254
1913.39174	0.266157421	12.4881009	5.307274451	23.30240255
1917.396746	0.156441394	12.23217526	5.004963594	23.14170092
1921.401752	0.048054426	11.97924954	4.704021197	22.98282929
1925.406758	-0.059217149	11.72982287	4.405666348	22.82571554
1929.411765	-0.165641502	11.4849175	4.110722158	22.67021016
1933.416771	-0.271542861	11.24617016	3.819694243	22.51606383
1937.421777	-0.377292739	11.01597139	3.532849309	22.36291212
1941.426783	-0.483283227	10.79767391	3.250291331	22.21027562
1945.43179	-0.589882374	10.59590424	2.972028433	22.05758301
1949.436796	-0.697381618	10.41703237	2.698023076	21.9042206
1953.441802	-0.805951152	10.26987731	2.428221645	21.74960335
1957.446809	-0.915616946	10.16674665	2.162564487	21.59325254
1961.451815	-1.026264569	10.12489756	1.900981588	21.43485935
1965.456821	-1.137665134	10.16837708	1.643381199	21.27431687
1969.461827	-1.249512944	10.32970596	1.389639622	21.11171372
1973.466834	-1.361464142	10.64939344	1.139600099	20.9472956
1977.47184	-1.473169223	11.16750767	0.893086635	20.78140982
1981.476846	-1.584296719	11.89386116	0.649933664	20.61444885
1985.481852	-1.694548825	12.73660979	0.410025708	20.44680422
1989.486859	-1.803671399	13.4082583	0.173335462	20.27883577
1993.491865	-1.911460906	13.50402612	-0.06005277	20.11085591
1997.496871	-2.017769939	12.90900974	-0.289943746	19.94312548
2001.501877	-2.122511401	11.92425495	-0.516058969	19.77585753
2005.506884	-2.225659768	10.87725997	-0.738088184	19.60922539
2009.51189	-2.327246662	9.922260054	-0.955757745	19.44337256
2013.516896	-2.427347943	9.095386425	-1.168907322	19.278423
2017.521902	-2.526061157	8.387202938	-1.377564864	19.11449095
2021.526909	-2.623475295	7.777101277	-1.582007188	18.95168997
2025.531915	-2.719638138	7.245091881	-1.782790573	18.79014127
2029.536921	-2.814528251	6.774706456	-1.980735277	18.62998142
2033.541927	-2.908037661	6.353015638	-2.176853488	18.47136944
2037.546934	-2.999967783	5.969940745	-2.372223255	18.31449342
2041.55194	-3.090036676	5.617556803	-2.567828389	18.15957657
2045.556946	-3.17789222	5.289558657	-2.764398527	18.00688213
2049.561952	-3.263124288	4.980892358	-2.962286763	17.85671661
2053.566959	-3.345269748	4.68751172	-3.161411806	17.7094302
2057.571965	-3.423806725	4.406219367	-3.361272613	17.56541247
2061.576971	-3.49813808	4.134559985	-3.561024761	17.4250813
2065.581977	-3.567567373	3.870740287	-3.759596511	17.28886219
2069.586984	-3.631272545	3.613554282	-3.955819662	17.15715529
2073.59199	-3.68828298	3.362296881	-4.148552443	17.03028818
2077.596996	-3.737464846	3.11665659	-4.336775003	16.90845475
2081.602003	-3.777518924	2.876589528	-4.519641305	16.79164477
2085.607009	-3.806995088	2.642188464	-4.6964766	16.6795743
2089.612015	-3.824328416	2.413566837	-4.8667202	16.57163381
2093.617021	-3.827902932	2.190775341	-5.02982932	16.46687423
2097.622028	-3.816149101	1.973759164	-5.18517659	16.36404945
2101.627034	-3.78767913	1.762352734	-5.331982993	16.26172249
2105.63204	-3.741458527	1.556301067	-5.469321986	16.15842474
2109.637046	-3.677002547	1.355294721	-5.596208665	16.052839
2113.642053	-3.594572822	1.159007795	-5.71175661	15.94396712
2117.647059	-3.495335413	0.967132729	-5.81535653	15.83124752
2121.652065	-3.381432308	0.779409745	-5.906816996	15.71460519
2125.657071	-3.255920661	0.595651758	-5.986416072	15.5944386
2129.662078	-3.122552645	0.415767495	-6.054842897	15.47156425
2133.667084	-2.985402759	0.239786875	-6.113048342	15.34714582
2137.67209	-2.848389719	0.06789368	-6.162054366	15.22263186
2141.677096	-2.714771835	-0.09952853	-6.202774877	15.09971797
2145.682103	-2.586704208	-0.261830514	-6.235873363	14.98034077
2149.687109	-2.464927621	-0.418004035	-6.26163911	14.8667049
2153.692115	-2.348619749	-0.566553104	-6.279829732	14.76133987
2157.697121	-2.235394804	-0.705321576	-6.289422632	14.6671818
2161.702128	-2.121404538	-0.831269461	-6.288243945	14.58767311
2165.707134	-2.001480965	-0.940192877	-6.272485048	14.52687068
2169.71214	-1.869269388	-1.026389234	-6.236153628	14.48954892
2173.717146	-1.717322661	-1.082283897	-6.170529029	14.48127791
2177.722153	-1.537155869	-1.098062718	-6.063709013	14.50844867
2181.727159	-1.319288258	-1.061401343	-5.900366776	14.57821032
2185.732165	-1.053321906	-0.957444896	-5.661892829	14.69828089
2189.737171	-0.72812027	-0.769248897	-5.327151753	14.87660036
2193.742178	-0.332148231	-0.478890846	-4.874063521	15.12081865
2197.747184	0.145989351	-0.069326019	-4.282022395	15.4376528
2201.75219	0.716826849	0.473248439	-3.534764102	15.83219969
2205.757196	1.38922704	1.157141038	-2.622859035	16.30733287
2209.762203	2.169646238	1.983838712	-1.544905387	16.86331947
2213.767209	3.06167429	2.948176423	-0.306955395	17.49775102
2217.772215	4.066010027	4.039964095	1.079498132	18.20580247
2221.777222	5.180928187	5.246453961	2.600072328	18.98074907
2225.782228	6.403168684	6.554857829	4.239661596	19.81462005
2229.787234	7.729090797	7.954363611	5.983705094	20.69886674
2233.79224	9.155913926	9.437483258	7.818512778	21.62496139
2237.797247	10.68290035	11.00083669	9.730936478	22.58489638
2241.802253	12.31238321	12.64554856	11.70781796	23.57159789
2245.807259	14.05055547	14.37731561	13.73559619	24.57929141
2249.812265	15.90785106	16.20585555	15.80006604	25.60385694
2253.817272	17.89844205	18.14261499	17.88524916	26.64319641
2257.822278	20.03750698	20.19350126	19.96840998	27.69761199
2261.827284	22.33260096	22.33821089	22.00591737	28.77017115
2265.83229	24.75981005	24.47853919	23.90564713	29.8670177
2269.837297	27.20654962	26.34700502	25.49927636	30.99757567
2273.842303	29.38043604	27.49984226	26.57550373	32.17456642
2277.847309	30.83813388	27.68154457	27.02885824	33.41367181
2281.852315	31.38905278	27.17106683	26.97670569	34.73241382
2285.857322	31.35893872	26.43125447	26.65888705	36.14712343
2289.862328	31.18888534	25.74661115	26.27591951	37.66514891
2293.867334	31.13014055	25.23163471	25.93971635	39.26575209
2297.87234	31.2779859	24.92175259	25.69693579	40.85857586
2301.877347	31.65852268	24.82448904	25.55904331	42.2218337
2305.882353	32.27464293	24.93984262	25.52120526	43.01284679
2309.887359	33.12382589	25.2674117	25.57218419	43.02194657
2313.892365	34.20314039	25.80863156	25.69932019	42.42673759
2317.897372	35.50725991	26.5673231	25.89107989	41.59238689
2321.902378	37.01871397	27.54961571	26.13838451	40.78414041
2325.907384	38.68421057	28.76333699	26.43526446	40.12805629
2329.91239	40.36951854	30.21620484	26.7790853	39.67127789
2333.917397	41.81411781	31.91097207	27.17046302	39.42745655
2337.922403	42.69907371	33.8333185	27.61293643	39.39793605
2341.927409	42.89535009	35.9244244	28.11243737	39.57972199
2345.932416	42.54175623	38.03001605	28.67656237	39.96705411
2349.937422	41.76018651	39.84824349	29.31357704	40.54869684
2353.942428	40.46647622	40.98292732	30.03094931	41.29984797
2357.947434	38.53327996	41.15071702	30.83296843	42.1650842
2361.952441	36.05698548	40.28733085	31.71660674	43.02979396
2365.957447	33.31719902	38.52339041	32.66424124	43.6956758
2369.962453	30.55716265	36.18554227	33.63171921	43.92344092
2373.967459	27.9057741	33.64338817	34.53293959	43.5904874
2377.972466	25.4109979	31.14221285	35.233002	42.80183971
2381.977472	23.08130647	28.79371649	35.57920815	41.78044297
2385.982478	20.90924934	26.63187088	35.48290937	40.70888039
2389.987484	18.88224959	24.65578116	34.9829877	39.68583149
2393.992491	16.98713069	22.85131731	34.2090732	38.7503536
2397.997497	15.21188213	21.20043475	33.29444479	37.9105226
2402.002503	13.54623066	19.684839	32.3287258	37.16066664
2406.007509	11.98168161	18.28727645	31.35733925	36.48988548
2410.012516	10.51132218	16.99188428	30.3967784	35.88596529
2414.017522	9.129533604	15.78419543	29.44831962	35.3371446
2418.022528	7.831697947	14.65103947	28.50683916	34.83293278
2422.027534	6.613948722	13.58043453	27.5658652	34.36452232
2426.032541	5.472981375	12.56150871	26.62027884	33.92501976
2430.037547	4.405912378	11.58446667	25.66754967	33.50957431
2434.042553	3.410160162	10.6406064	24.70799622	33.11542042
2438.047559	2.483322213	9.722382996	23.74438954	32.74183004
2442.052566	1.623037383	8.823507108	22.78117122	32.38997132
2446.057572	0.826841937	7.939055973	21.82353675	32.06267761
2450.062578	0.092041896	7.065567536	20.87658773	31.76413467
2454.067584	-0.584373207	6.201084739	19.94468112	31.49948507
2458.072591	-1.205758835	5.345121067	19.0310235	31.27432101
2462.077597	-1.775784496	4.498529788	18.1374983	31.09398256
2466.082603	-2.298355364	3.663276332	17.26468191	30.96248713
2470.08761	-2.777506591	2.842132233	16.41199647	30.88077467
2474.092616	-3.217291531	2.038325596	15.57795272	30.84376476
2478.097622	-3.621680936	1.255193404	14.7604458	30.8355835
2482.102628	-3.994483517	0.495882649	13.95707647	30.82264863
2486.107635	-4.339291624	-0.236860573	13.1654769	30.74623501
2490.112641	-4.659450759	-0.940791615	12.38362425	30.52121612
2494.117647	-4.958048552	-1.614157816	11.61012615	30.05349778
2498.122653	-5.237917544	-2.255603263	10.84446078	29.28110538
2502.12766	-5.501646098	-2.864030711	10.08715084	28.21293566
2506.132666	-5.751592455	-3.438471097	9.339848644	26.92530682
2510.137672	-5.989898081	-3.978004558	8.605311188	25.52012041
2514.142678	-6.218497653	-4.48175766	7.88725272	24.08601075
2518.147685	-6.439124324	-4.948975839	7.19007825	22.6838966
2522.152691	-6.65331001	-5.37914615	6.518522015	21.34952968
2526.157697	-6.86238135	-5.77213121	5.877235154	20.10097328
2530.162703	-7.067452426	-6.128274469	5.270379807	18.94517884
2534.16771	-7.269415276	-6.448448517	4.701287357	17.88244601
2538.172716	-7.468928736	-6.734036515	4.17222525	16.90916715
2542.177722	-7.666405671	-6.986854929	3.684293488	16.01947039
2546.182728	-7.861998797	-7.209038021	3.237446053	15.20621375
2550.187735	-8.055586628	-7.402908744	2.830612138	14.4616033
2554.192741	-8.246763666	-7.570857953	2.461881749	13.77758677
2558.197747	-8.434841818	-7.715247052	2.128720121	13.14610538
2562.202753	-8.618871714	-7.838341492	1.828182042	12.55925104
2566.20776	-8.797691282	-7.942275965	1.557106416	12.00936022
2570.212766	-8.970004113	-8.029047613	1.312280142	11.48906787
2574.217772	-9.134482563	-8.100530913	1.090567241	10.99134129
2578.222778	-9.289882856	-8.158506833	0.88900389	10.50951103
2582.227785	-9.435154599	-8.204698683	0.704863064	10.03731231
2586.232791	-9.569527126	-8.240807824	0.535693979	9.568946523
2590.237797	-9.692560079	-8.26854375	0.379341947	9.099166118
2594.242804	-9.804153645	-8.289645021	0.233953707	8.623379911
2598.24781	-9.904522101	-8.305889767	0.097972138	8.137768465
2602.252816	-9.99414031	-8.319096514	-0.029877134	7.639393563
2606.257822	-10.07367545	-8.331117298	-0.15060602	7.12628272
2610.262829	-10.14391569	-8.343825024	-0.264990702	6.59747082
2614.267835	-10.20570493	-8.359095852	-0.373604506	6.052986526
2618.272841	-10.25988932	-8.378785555	-0.476855928	5.493779826
2622.277847	-10.30727792	-8.404697128	-0.575029822	4.921596767
2626.282854	-10.34861749	-8.438536253	-0.66832866	4.338815403
2630.28786	-10.38457941	-8.481852083	-0.756910325	3.748261438
2634.292866	-10.41575623	-8.535963281	-0.840919137	3.153022344
2638.297872	-10.44266466	-8.601872983	-0.920507954	2.556275757
2642.302879	-10.46575232	-8.680180491	-0.995850701	1.961142952
2646.307885	-10.48540611	-8.771000945	-1.067146192	1.370572964
2650.312891	-10.5019604	-8.873905841	-1.134615225	0.787258389
2654.317897	-10.5157044	-8.987896137	-1.198493425	0.213580725
2658.322904	-10.52688799	-9.111415737	-1.259022242	-0.3484187
2662.32791	-10.53572637	-9.242406943	-1.316440032	-0.897046885
2666.332916	-10.5424034	-9.378402519	-1.370974414	-1.430950998
2670.337922	-10.54707407	-9.516643025	-1.42283642	-1.949098102
2674.342929	-10.54986645	-9.654204482	-1.472216292	-2.450746321
2678.347935	-10.5508833	-9.788120905	-1.519280494	-2.93541043
2682.352941	-10.55020364	-9.915488484	-1.564169352	-3.402824298
2686.357947	-10.5478845	-10.03354233	-1.606994957	-3.852902189
2690.362954	-10.5439631	-10.13970144	-1.647839268	-4.285700564
2694.36796	-10.53845931	-10.2315818	-1.686752744	-4.701381772
2698.372966	-10.53137861	-10.30698081	-1.723754047	-5.100180776
2702.377972	-10.52271516	-10.36383797	-1.75883142	-5.482375939
2706.382979	-10.51245499	-10.40017735	-1.7919461	-5.848264765
2710.387985	-10.50057881	-10.41403698	-1.823037717	-6.198145441
2714.392991	-10.48706441	-10.40338928	-1.852031182	-6.532304994
2718.397997	-10.4718884	-10.36605559	-1.878844212	-6.851014845
2722.403004	-10.45502723	-10.29961637	-1.903394521	-7.154534543
2726.40801	-10.43645765	-10.20131785	-1.925605857	-7.443124286
2730.413016	-10.4161566	-10.06797495	-1.945412364	-7.717066657
2734.418023	-10.39410081	-9.895869905	-1.962761129	-7.976697487
2738.423029	-10.37026615	-9.680646234	-1.977613107	-8.222445057
2742.428035	-10.34462706	-9.417198519	-1.98994278	-8.454875783
2746.433041	-10.31715604	-9.099561449	-1.999736977	-8.674743183
2750.438048	-10.28782342	-8.720808121	-2.006993245	-8.883035403
2754.443054	-10.2565974	-8.2729827	-2.011718051	-9.081015141
2758.44806	-10.22344452	-7.747126346	-2.013924995	-9.270244799
2762.453066	-10.18833038	-7.133530976	-2.013633124	-9.452589627
2766.458073	-10.15122065	-6.422524768	-2.010865366	-9.630192875
2770.463079	-10.11208216	-5.606469034	-2.005647029	-9.805419814
2774.468085	-10.07088396	-4.684449119	-1.9980043	-9.980771727
2778.473091	-10.02759802	-3.672660235	-1.987962668	-10.15877604
2782.478098	-9.982199535	-2.625265068	-1.975545222	-10.34186346
2786.483104	-9.93466649	-1.6671868	-1.960770835	-10.53224627
2790.48811	-9.88497862	-1.013204273	-1.943652291	-10.73181239
2794.493116	-9.833115739	-0.89369549	-1.924194507	-10.94204768
2798.498123	-9.779055745	-1.370984803	-1.902393003	-11.16399419
2802.503129	-9.722772625	-2.275231641	-1.878232785	-11.39824584
2806.508135	-9.664234835	-3.365309607	-1.85168777	-11.64497774
2810.513141	-9.603404348	-4.470627902	-1.822720768	-11.90400077
2814.518148	-9.54023649	-5.506693374	-1.791283999	-12.17483139
2818.523154	-9.4746805	-6.442570294	-1.757320027	-12.45676652
2822.52816	-9.406680546	-7.273356506	-1.720762968	-12.74895532
2826.533166	-9.336176852	-8.00510053	-1.681539842	-13.05046195
2830.538173	-9.263106573	-8.647649689	-1.63957195	-13.36031613
2834.543179	-9.187404156	-9.211470649	-1.594776194	-13.6775506
2838.548185	-9.109001063	-9.706317797	-1.547066314	-14.00122584
2842.553191	-9.02782492	-10.14074758	-1.496354019	-14.33044376
2846.558198	-8.943798232	-10.52202287	-1.442550041	-14.66435225
2850.563204	-8.856836885	-10.85619893	-1.385565112	-15.00214236
2854.56821	-8.76684865	-11.14829185	-1.325310898	-15.34304015
2858.573217	-8.673731812	-11.40247831	-1.261700892	-15.68629435
2862.578223	-8.577374036	-11.62229624	-1.194651256	-16.0311611
2866.583229	-8.477651474	-11.81082623	-1.124081572	-16.37688649
2870.588235	-8.374428124	-11.97083977	-1.049915403	-16.72268734
2874.593242	-8.267555399	-12.10490702	-0.972080559	-17.06773058
2878.598248	-8.156871871	-12.21546298	-0.890508879	-17.41111143
2882.603254	-8.042203139	-12.30483682	-0.805135405	-17.75183032
2886.60826	-7.923361727	-12.3752535	-0.715896798	-18.08876883
2890.613267	-7.800146931	-12.42881817	-0.62272898	-18.42066465
2894.618273	-7.672344508	-12.46749366	-0.525564062	-18.74608593
2898.623279	-7.539726112	-12.49307898	-0.424326743	-19.06340553
2902.628285	-7.4020484	-12.50719369	-0.318930413	-19.37077587
2906.633292	-7.259051771	-12.5112704	-0.209273246	-19.66610547
2910.638298	-7.110458721	-12.50655549	-0.095234535	-19.94703877
2914.643304	-6.955971823	-12.49411669	0.023328549	-20.21094086
2918.64831	-6.795271369	-12.47485568	0.146583632	-20.45488944
2922.653317	-6.628012693	-12.44952383	0.27472521	-20.675676
2926.658323	-6.453823183	-12.41873935	0.407976127	-20.86981849
2930.663329	-6.272298967	-12.38300467	0.54658852	-21.03358677
2934.668335	-6.083001225	-12.34272301	0.690844353	-21.16304162
2938.673342	-5.885452063	-12.29821381	0.841055709	-21.25408623
2942.678348	-5.679129849	-12.24972643	0.997565002	-21.30252822
2946.683354	-5.463463896	-12.19745229	1.160745328	-21.30414851
2950.68836	-5.237828367	-12.14153511	1.331001121	-21.25477303
2954.693367	-5.001535258	-12.08207955	1.508769286	-21.15034379
2958.698373	-4.753826275	-12.01915812	1.694520947	-20.98698715
2962.703379	-4.493863443	-11.95281665	1.888763936	-20.7610795
2966.708385	-4.220718184	-11.8830783	2.092046125	-20.46931244
2970.713392	-3.933358627	-11.80994648	2.304959747	-20.10875984
2974.718398	-3.630634791	-11.73340684	2.528146842	-19.67694801
2978.723404	-3.311261267	-11.65342849	2.762306009	-19.17192648
2982.728411	-2.973796883	-11.56996478	3.008200699	-18.59233329
2986.733417	-2.616620774	-11.48295365	3.266669298	-17.93744531
2990.738423	-2.237904126	-11.39231792	3.538637315	-17.20720474
2994.743429	-1.835576772	-11.29796534	3.825131994	-16.40221576
2998.748436	-1.407287737	-11.1997887	4.127299743	-15.52371147
3002.753442	-0.95035893	-11.09766595	4.446426788	-14.57349708
3006.758448	-0.461731604	-10.99146033	4.783963543	-13.55387999
3010.763454	0.062093564	-10.88102073	5.141553233	-12.46759839
3014.768461	0.625119084	-10.76618205	5.521065427	-11.31775824
3018.773467	1.231905984	-10.64676589	5.924635165	-10.10778449
3022.778473	1.887598613	-10.52258132	6.354708338	-8.841387727
3026.783479	2.597867746	-10.39342594	6.814093723	-7.522544055
3030.788486	3.368662381	-10.25908705	7.306021271	-6.155483743
3034.793492	4.205538328	-10.11934293	7.834204326	-4.744684321
3038.798498	5.112078776	-9.973964111	8.40289926	-3.294864768
3042.803504	6.08641993	-9.822714463	9.016947074	-1.810979311
3046.808511	7.114016379	-9.66535194	9.681762914	-0.298210958
3050.813517	8.153817798	-9.501628708	10.40320067	1.238034045
3054.818523	9.116576715	-9.331290433	11.18713908	2.792129574
3058.823529	9.846934283	-9.15407449	12.03846853	4.358230129
3062.828536	10.15207653	-8.969706884	12.95881822	5.930269092
3066.833542	9.914373621	-8.777897823	13.94172404	7.501956775
3070.838548	9.192821686	-8.57833593	14.96297188	9.066781657
3074.843554	8.169386125	-8.370681285	15.96350843	10.6180191
3078.848561	7.020510999	-8.154557549	16.82736284	12.14875226
3082.853567	5.85831205	-7.929543502	17.37800275	13.65190954
3086.858573	4.738351127	-7.695164335	17.44284721	15.12032207
3090.863579	3.682624801	-7.450882919	16.9779213	16.54680323
3094.868586	2.696375651	-7.196091139	16.10762769	17.92425051
3098.873592	1.777355673	-6.93010119	15.02033364	19.2457678
3102.878598	0.920388926	-6.652136531	13.86412515	20.50480409
3106.883605	0.119488259	-6.361322005	12.72328047	21.69530224
3110.888611	-0.631216982	-6.056672551	11.63636797	22.81184948
3114.893617	-1.337113428	-5.737079797	10.61687017	23.84981954
3118.898623	-2.002993474	-5.401295854	9.666226412	24.80549567
3122.90363	-2.633058612	-5.047913588	8.780675884	25.6761645
3126.908636	-3.230968579	-4.67534267	7.954565726	26.46017223
3130.913642	-3.799904972	-4.281780706	7.181869871	27.15693862
3134.918648	-4.342635261	-3.865178796	6.456844885	27.76692765
3138.923655	-4.861571439	-3.423200941	5.774279828	28.29157882
3142.928661	-5.358821385	-2.953177033	5.129559832	28.73320635
3146.933667	-5.836232787	-2.452049869	4.518647778	29.09487655
3150.938673	-6.295430221	-1.91631829	3.938033251	29.38027428
3154.94368	-6.7378462	-1.341982151	3.384671506	29.5935695
3158.948686	-7.16474703	-0.724502279	2.855922683	29.73929238
3162.953692	-7.577254271	-0.058804036	2.349495541	29.82222358
3166.958698	-7.976362414	0.66061514	1.863397251	29.84730278
3170.963705	-8.362953335	1.439348594	1.395889542	29.81955656
3174.968711	-8.737807903	2.282254339	0.945450919	29.74404394
3178.973717	-9.101615039	3.191611578	0.510744466	29.62581704
3182.978723	-9.454978371	4.163221497	0.090590641	29.46989268
3186.98373	-9.798420503	5.178603166	-0.31605553	29.28123099
3190.988736	-10.13238477	6.190858682	-0.710123417	29.06471684
3194.993742	-10.45723412	7.104554353	-1.092442434	28.82514076
3198.998748	-10.77324652	7.764504012	-1.463754814	28.56717717
3203.003755	-11.08060595	7.994846811	-1.824725867	28.29535875
3207.008761	-11.37938737	7.707721268	-2.175952011	28.01404756
3211.013767	-11.66953351	6.978178647	-2.517966736	27.7274039
3215.018773	-11.95081985	5.979483318	-2.851244557	27.43935513
3219.02378	-12.22280294	4.871363902	-3.176202879	27.15356613
3223.028786	-12.48474418	3.754462753	-3.493201488	26.87341332
3227.033792	-12.73549885	2.679159122	-3.802539159	26.6019634
3231.038798	-12.97335682	1.665853159	-4.104446503	26.34195783
3235.043805	-13.19582323	0.719731341	-4.399073639	26.09580369
3239.048811	-13.39934616	-0.160973085	-4.686470435	25.86557169
3243.053817	-13.57907314	-0.980826237	-4.966555818	25.65300191
3247.058824	-13.72894671	-1.745219853	-5.239070615	25.45951788
3251.06383	-13.84301302	-2.459480053	-5.50350557	25.28624911
3255.068836	-13.91975318	-3.128497179	-5.758992615	25.13406145
3259.073842	-13.97106891	-3.756600394	-6.004145701	25.00359369
3263.078849	-14.03085645	-4.347542917	-6.236847354	24.8952974
3267.083855	-14.14430971	-4.904533075	-6.454031924	24.80947682
3271.088861	-14.33118577	-5.43027996	-6.651706209	24.74632471
3275.093867	-14.56670829	-5.92703873	-6.825925058	24.70595131
3279.098874	-14.80764686	-6.396648236	-6.976032958	24.68840437
3283.10388	-15.02183629	-6.840557179	-7.110103467	24.69368045
3287.108886	-15.19353753	-7.259836349	-7.245542124	24.72172909
3291.113892	-15.31676589	-7.655174782	-7.395325865	24.77245325
3295.118899	-15.38913485	-8.026857337	-7.5530505	24.8457094
3299.123905	-15.40872145	-8.374720588	-7.69845619	24.94131073
3303.128911	-15.37289277	-8.698083056	-7.811394876	25.05903524
3307.133917	-15.27803144	-8.995644938	-7.876768292	25.19863886
3311.138924	-15.11961996	-9.265351805	-7.882797185	25.35987213
3315.14393	-14.89246615	-9.504216677	-7.81879365	25.54249753
3319.148936	-14.59099181	-9.708096471	-7.674288334	25.74630464
3323.153942	-14.20955231	-9.871423418	-7.439278421	25.97112053
3327.158949	-13.74276024	-9.986902236	-7.105075116	26.21681464
3331.163955	-13.18577845	-10.04520237	-6.665296873	26.48329895
3335.168961	-12.53454179	-10.03470401	-6.116619713	26.77052617
3339.173967	-11.78586942	-9.941395362	-5.458999958	27.07848969
3343.178974	-10.93744469	-9.749055808	-4.695268695	27.40722925
3347.18398	-9.987662767	-9.439868831	-3.830211519	27.75684578
3351.188986	-8.935370622	-8.995550033	-2.869394819	28.12752698
3355.193992	-7.779542818	-8.398919352	-1.818023776	28.51958339
3359.198999	-6.518946002	-7.635621509	-0.680038646	28.9334926
3363.204005	-5.151848197	-6.695525647	0.542455851	29.36994733
3367.209011	-3.675834769	-5.573379602	1.849414733	29.8299023
3371.214018	-2.087815302	-4.268627667	3.242737258	30.3146144
3375.219024	-0.384366514	-2.784808276	4.725768097	30.82567127
3379.22403	1.437309198	-1.129430645	6.302239701	31.36500462
3383.229036	3.377266387	0.684387228	7.974233536	31.93488571
3387.234043	5.428544306	2.632875509	9.738322708	32.53790167
3391.239049	7.569187105	4.671403595	11.57850275	33.17691117
3395.244055	9.749209079	6.719316891	13.45439183	33.85497633
3399.249061	11.87538378	8.649315802	15.28594016	34.57526282
3403.254068	13.81059941	10.30936146	16.94688358	35.34089097
3407.259074	15.41942149	11.59968894	18.29621704	36.15470385
3411.26408	16.65633861	12.54921868	19.25975868	37.01889053
3415.269086	17.60684831	13.29476531	19.89171314	37.93435885
3419.274093	18.42460494	13.9912797	20.33573467	38.89968694
3423.279099	19.24428549	14.75310452	20.73645434	39.90940266
3427.284105	20.14278422	15.64654184	21.18977038	40.951289
3431.289111	21.13568303	16.70179598	21.73691009	42.00254866
3435.294118	22.17784002	17.92223631	22.37045396	43.02537174
3439.299124	23.15980268	19.28439617	23.03602001	43.96433203
3443.30413	23.9160613	20.72762463	23.63391597	44.75091891
3447.309136	24.26945669	22.13539939	24.04075646	45.32083165
3451.314143	24.09643306	23.32035201	24.16619074	45.64068435
3455.319149	23.35282261	24.04345263	24.01038145	45.72589861
3459.324155	22.06196554	24.09415493	23.65595614	45.633223
3463.329161	20.31764677	23.39499847	23.19905346	45.43507078
3467.334168	18.27504288	22.04225803	22.68614124	45.1965587
3471.339174	16.09869179	20.24696061	22.08770441	44.96559323
3475.34418	13.91390531	18.23165995	21.30671525	44.77296288
3479.349186	11.79534445	16.16260325	20.2291338	44.63624061
3483.354193	9.778820171	14.1385893	18.80640588	44.56375845
3487.359199	7.876492262	12.20829698	17.0988902	44.55737592
3491.364205	6.087897585	10.39030317	15.23206989	44.61391023
3495.369212	4.40651168	8.68715649	13.32520663	44.72541542
3499.374218	2.823307142	7.093635812	11.45785232	44.87853223
3503.379224	1.328582383	5.601203257	9.671882954	45.05319363
3507.38423	-0.087140576	4.200293536	7.984362955	45.22124776
3511.389237	-1.432701718	2.881446891	6.398570564	45.34614186
3515.394243	-2.716132647	1.635842964	4.910911745	45.38547192
3519.399249	-3.944604897	0.455530635	3.514740723	45.29801149
3523.404255	-5.124432398	-0.666493627	2.202337917	45.0544623
3527.409262	-6.261095748	-1.736281591	0.965885791	44.64713065
3531.414268	-7.359273073	-2.758965189	-0.202077513	44.09226196
3535.419274	-8.422871394	-3.738806608	-1.308469213	43.42330442
3539.42428	-9.455057423	-4.679258778	-2.359602677	42.67982483
3543.429287	-10.45828923	-5.583033158	-3.361187903	41.89827865
3547.434293	-11.43435145	-6.452173648	-4.318355594	41.1073935
3551.439299	-12.38439706	-7.288135854	-5.235686453	40.32743163
3555.444305	-13.30899834	-8.09187074	-6.117236813	39.57146357
3559.449312	-14.20820913	-8.863911232	-6.966556878	38.84721292
3563.454318	-15.08163937	-9.604459979	-7.786700839	38.15875678
3567.459324	-15.9285416	-10.3134762	-8.580230023	37.50785363
3571.46433	-16.74790794	-10.99075947	-9.349211536	36.89489767
3575.469337	-17.53857447	-11.63602839	-10.0952158	36.31957218
3579.474343	-18.29932869	-12.24899205	-10.81931704	35.78128037
3583.479349	-19.02901451	-12.82941274	-11.52210129	35.27941803
3587.484355	-19.72662872	-13.37715813	-12.20368615	34.81353391
3591.489362	-20.39140285	-13.89224179	-12.86375659	34.38340963
3595.494368	-21.02286498	-14.37485124	-13.50161952	33.98908016
3599.499374	-21.62087806	-14.82536319	-14.11627862	33.63080835
3603.50438	-22.18565316	-15.2443461	-14.70652865	33.30902148
3607.509387	-22.71773896	-15.6325512	-15.27106557	33.02421309
3611.514393	-23.21799079	-15.9908933	-15.80860662	32.77680893
3615.519399	-23.68752483	-16.32042348	-16.31801143	32.56699073
3619.524406	-24.12766329	-16.62229584	-16.79839408	32.39446541
3623.529412	-24.5398771	-16.89773078	-17.24921587	32.25815987
3627.534418	-24.92573093	-17.14797682	-17.67034983	32.1558143
3631.539424	-25.28683481	-17.374273	-18.06211127	32.08344124
3635.544431	-25.62480407	-17.57781324	-18.42525305	32.03462284
3639.549437	-25.94122867	-17.75971382	-18.76092819	31.99964822
3643.554443	-26.23765102	-17.92098463	-19.07062675	31.96457404
3647.559449	-26.51555121	-18.06250475	-19.35609596	31.91045643
3651.564456	-26.77633778	-18.18500245	-19.61925322	31.8132581
3655.569462	-27.02134252	-18.28903972	-19.86210101	31.64518161
3659.574468	-27.25181773	-18.37500136	-20.08665043	31.37811496
3663.579474	-27.46893495	-18.44308831	-20.29485781	30.98908182
3667.584481	-27.67378441	-18.49331508	-20.4885764	30.46608246
3671.589487	-27.8673748	-18.52551052	-20.66952308	29.81158332
3675.594493	-28.05063316	-18.53932144	-20.83925859	29.04166783
3679.599499	-28.22440486	-18.534218	-20.9991791	28.18135292
3683.604506	-28.38945357	-18.50949969	-21.15051646	27.25860564
3687.609512	-28.54646132	-18.46430076	-21.29434474	26.29953575
3691.614518	-28.69602844	-18.3975937	-21.43159075	25.32578063
3695.619524	-28.83867331	-18.30818958	-21.56304688	24.35379258
3699.624531	-28.97483178	-18.19473434	-21.68938467	23.39525347
3703.629537	-29.10485585	-18.05570041	-21.81116826	22.45794179
3707.634543	-29.22901144	-17.88937363	-21.92886691	21.54665035
3711.639549	-29.34747471	-17.69383689	-22.04286612	20.66397874
3715.644556	-29.46032655	-17.46695323	-22.15347714	19.81095549
3719.649562	-29.56754464	-17.2063548	-22.2609445	18.98750338
3723.654568	-29.66899228	-16.90944986	-22.36545157	18.19277983
3727.659574	-29.76440327	-16.57347078	-22.46712406	17.42542459
3731.664581	-29.85336154	-16.19560603	-22.56603123	16.68374095
3735.669587	-29.93527426	-15.77329588	-22.66218468	15.96582974
3739.674593	-30.00933655	-15.3048377	-22.75553459	15.26968971
3743.679599	-30.07448555	-14.79056376	-22.84596297	14.5932934
3747.684606	-30.12934122	-14.235043	-22.93327341	13.93464459
3751.689612	-30.17213071	-13.65100268	-23.01717661	13.29182171
3755.694618	-30.20059341	-13.06575848	-23.09727069	12.66301018
3759.699625	-30.21186477	-12.53006366	-23.17301465	12.04652608
3763.704631	-30.20234085	-12.12549631	-23.24369301	11.44083307
3767.709637	-30.16753447	-11.95850936	-23.30836883	10.84455424
3771.714643	-30.10195437	-12.12592194	-23.36582156	10.25648001
3775.71965	-29.99908086	-12.66113959	-23.41446539	9.675573129
3779.724656	-29.85159487	-13.51017719	-23.45224372	9.100971112
3783.729662	-29.65216995	-14.56563961	-23.47649712	8.531986236
3787.734668	-29.3953856	-15.71971121	-23.48380878	7.968102747
3791.739675	-29.08162814	-16.89254763	-23.46984995	7.408970817
3795.744681	-28.72390188	-18.03438418	-23.42929228	6.854396745
3799.749687	-28.35723755	-19.11736818	-23.35595278	6.304329163
3803.754693	-28.04585186	-20.12724421	-23.24353619	5.758841369
3807.7597	-27.87545747	-21.05766485	-23.08767863	5.218110452
3811.764706	-27.91889419	-21.90686207	-22.89037725	4.682394383
3815.769712	-28.19132608	-22.67583765	-22.66763157	4.152008676
3819.774718	-28.63992518	-23.36739457	-22.45829176	3.627304448
3823.779725	-29.1801141	-23.98558403	-22.32480962	3.108649698
3827.784731	-29.73785973	-24.53533455	-22.3316223	2.596415314
3831.789737	-30.26709031	-25.02215138	-22.50521375	2.090966798
3835.794743	-30.74668653	-25.45184559	-22.81418981	1.59266197
3839.79975	-31.17133057	-25.83028825	-23.19379707	1.101854118
3843.804756	-31.54377095	-26.16319822	-23.58463577	0.618899324
3847.809762	-31.87002805	-26.45597279	-23.95084837	0.144166112
3851.814768	-32.1568794	-26.71356473	-24.27788857	-0.321954792
3855.819775	-32.41071375	-26.94040309	-24.56393438	-0.779042817
3859.824781	-32.63710656	-27.14035025	-24.81290446	-1.226643984
3863.829787	-32.84074006	-27.31668462	-25.03048673	-1.664272846
3867.834793	-33.02546999	-27.47209779	-25.22230988	-2.091420621
3871.8398	-33.19444219	-27.6086949	-25.39327032	-2.507569411
3875.844806	-33.35021519	-27.72798763	-25.54739079	-2.912211581
3879.849812	-33.49487097	-27.83087013	-25.68788932	-3.304872744
3883.854819	-33.63010861	-27.91757013	-25.81731145	-3.685136335
3887.859825	-33.75732067	-27.98757201	-25.93766552	-4.052667523
3891.864831	-33.87765434	-28.03952282	-26.05053984	-4.407234313
3895.869837	-33.99206	-28.07116988	-26.1571975	-4.748723933
3899.874844	-34.1013295	-28.07947006	-26.25865029	-5.07715311
3903.87985	-34.20612644	-28.06120536	-26.35571554	-5.392671394
3907.884856	-34.30701006	-28.01475962	-26.44905935	-5.695557359
3911.889862	-34.40445429	-27.94391695	-26.53922931	-5.986208049
3915.894869	-34.49886289	-27.86354237	-26.62667932	-6.265122607
3919.899875	-34.59058159	-27.80292574	-26.71178838	-6.532881336
3923.904881	-34.67990791	-27.79765176	-26.79487484	-6.790121736
3927.909887	-34.76709912	-27.86824614	-26.87620726	-7.037513133
3931.914894	-34.85237876	-28.00546689	-26.95601287	-7.275731487
3935.9199	-34.93594191	-28.18008069	-27.03448404	-7.505435878
3939.924906	-35.01795962	-28.36333114	-27.11178344	-7.727247932
3943.929912	-35.09858247	-28.53751811	-27.18804834	-7.941735225
3947.934919	-35.17794351	-28.69536048	-27.26339397	-8.149399365
3951.939925	-35.25616071	-28.83574353	-27.33791663	-8.350669146
3955.944931	-35.33333886	-28.96027056	-27.41169617	-8.545898798
3959.949937	-35.40957117	-29.07135938	-27.48479841	-8.735371026
3963.954944	-35.48494047	-29.17139907	-27.55727716	-8.919304189
3967.95995	-35.55952018	-29.26245398	-27.62917615	-9.097862737
3971.964956	-35.63337503	-29.34620807	-27.70053075	-9.271169837
3975.969962	-35.70656166	-29.42399943	-27.77136951	-9.439321027
3979.974969	-35.77912903	-29.49687957	-27.84171559	-9.602397785
3983.979975	-35.85111884	-29.56567208	-27.91158796	-9.760480041
3987.984981	-35.92256595	-29.6310225	-27.9810025	-9.913656829
3991.989987	-35.9934988	-29.69343814	-28.04997286	-10.06203457
3995.994994	-36.06393996	-29.75331899	-28.1185113	-10.20574273
4000	-36.1339068	-29.81098133	-28.18662924	-10.34493678
