# Supplementary material for: Dataset for verification of a vibro-acoustic coupling model and optimized results on sectional geometries of two sealing rubber models
Source: Data Brief. 2020 Jul 18;31:106038. doi: 10.1016/j.dib.2020.106038 (PMC7390845; doi:10.1016/j.dib.2020.106038)
Supplement: Supplementary file 1 [file mmc1.zip › Optimization_results/SA_algorithm_process.txt]

Solution Steps	Fitness Function Value
1	1.67199615013698
2	2.40847375608568
3	2.38881825545148
4	0.641620346218235
5	2.84282433164745
6	2.84282433164745
7	1.01030136596384
8	1.17334684096812
9	1.34340712327997
10	1.73850658152814
11	1.17003171257819
12	1.15902027423798
13	1.12520124345219
14	0.0820209255947037
15	0.0820209255947037
16	0.0233472382853470
17	0.101140310023482
18	0.308398422851567
19	0.250364603659495
20	0.162057693126649
21	0.236472218959836
22	0.220174410002135
23	0.788337270586686
24	0.788337270586686
25	0.220174410002135
26	0.788337270586686
27	0.788337270586686
28	0.788337270586686
29	0.0414738046605799
30	0.00923234957543101
31	0.0594921386710206
32	0.0179202414094387
33	0.0179202414094387
34	0.0322353135453538
35	0.0193736681065357
36	0.0166672299743275
37	0.0176524824275159
38	0.0199127546903040
39	0.0215126457456221
40	0.0305800853274629
41	0.0121512676403848
42	0.0111864969596422
43	0.0133900329670837
44	0.0201655758029086
45	0.0201655758029086
46	0.0133900329670837
47	0.0427445388275960
48	0.0427445388275960
49	0.0427445388275960
50	0.0427445388275960
51	0.0523802745222722
52	0.0523802745222722
53	0.0611957836578798
54	0.00435059448791104
55	0.00702858424382668
56	0.00525753171087966
57	0.257532100899401
58	0.0881708244735901
59	0.0547670731022470
60	0.0276008290332681
61	0.0173615396696223
62	0.0254083909899395
63	0.0530804743953470
64	0.0380423793750630
65	0.0662687172137792
66	0.00587325898113363
67	0.00583539728491538
68	0.00583539728491538
69	0.00595718754649686
70	0.0224613915555037
71	0.0224613915555037
72	0.0224613915555037
73	0.0271877754239043
74	0.0271877754239043
75	0.0300084558294747
76	0.00602242890603391
77	0.00863926775984198
78	0.0510825331025378
79	0.0647622631479056
80	0.0647622631479056
81	0.0108345813683731
82	0.0108345813683731
83	0.00702086429752353
84	0.00584094220767495
85	0.00412783753253132
86	0.00686996739367936
87	0.00686996739367936
88	0.00831754268371795
89	0.00831754268371795
90	0.00831754268371795
91	0.0102365034064269
92	0.00715359716642562
93	0.00715359716642562
94	0.00888164570926492
95	0.00925137442921562
96	0.00925137442921562
97	0.00745207193035927
98	0.00745207193035927
99	0.0997079958204493
100	0.0997079958204493
101	0.0997079958204493
102	0.0997079958204493
103	0.0403529022542340
104	0.0668315477785315
105	0.137064635914221
106	0.137064635914221
107	0.0221618747818431
108	0.0191692697852325
109	0.0179174948539512
110	0.0200537889535615
111	0.0200537889535615
112	0.0186342939950767
113	0.0467489179890129
114	0.0467489179890129
115	0.0467489179890129
116	0.0467489179890129
117	0.0444277734215401
118	0.0180682016191104
119	0.0180682016191104
120	0.0180682016191104
121	0.0180682016191104
122	0.0180682016191104
123	0.0253934118416429
124	0.0398004194145830
125	0.0398004194145830
126	0.0219477063147060
127	0.00222827033771769
128	0.00203930929266515
129	0.00269223351014442
130	0.00315733458855139
131	0.00315733458855139
132	0.00321976991857318
133	0.00300456312979330
134	0.00290984933562964
135	0.00300456312979330
136	0.00305646471893820
137	0.00189110229816085
138	0.00164513939455960
139	0.00176114041416441
140	0.00947520643192583
141	0.0215000844580816
142	0.0201977505100715
143	0.0201977505100715
144	0.0127195868575471
145	0.0129336879696613
146	0.0129336879696613
147	0.0115485128611084
148	0.00570408570241856
149	0.00559522210989734
150	0.0113517025216521
151	0.00767063597735625
152	0.00767063597735625
153	0.0133330782233803
154	0.0133330782233803
155	0.0133330782233803
156	0.0133330782233803
157	0.0133330782233803
158	0.00802869809583588
159	0.00802869809583588
160	0.0128440641329136
