# Supplementary material for: Dataset for verification of a vibro-acoustic coupling model and optimized results on sectional geometries of two sealing rubber models
Source: Data Brief. 2020 Jul 18;31:106038. doi: 10.1016/j.dib.2020.106038 (PMC7390845; doi:10.1016/j.dib.2020.106038)
Supplement: Supplementary file 1 [file mmc1.zip › Verification/Air_gap_FEM.txt]

MODE NO   FREQUENCY     
           (CYCLES/TIME)
      1      2.79874E-05
      2       340.12    
      3       485.83    
      4       515.25    
      5       592.88    
      6       617.20    
      7       680.02    
      8       707.85    
      9       785.06    
     10       835.27    
     11       852.66    
     12       971.03    
     13       980.72    
     14       1019.5    
     15       1028.5    
     16       1029.8    
     17       1084.1    
     18       1098.4    
     19       1128.6    
     20       1137.8    
     21       1141.4    
     22       1149.5    
     23       1184.1    
     24       1187.1    
     25       1232.6    
     26       1239.6    
     27       1290.3    
     28       1323.9    
     29       1358.3    
     30       1405.4    
     31       1412.8    
     32       1441.5    
     33       1446.3    
     34       1451.6    
     35       1452.6    
     36       1455.0    
     37       1493.6    
     38       1495.6    
     39       1524.5    
     40       1529.5    
     41       1542.2    
     42       1542.7    
     43       1565.8    
     44       1578.6    
     45       1579.2    
     46       1603.9    
     47       1616.2    
     48       1650.9    
     49       1666.0    
     50       1683.1    
     51       1683.6    
     52       1696.4    
     53       1700.4    
     54       1737.9    
     55       1742.3    
     56       1750.9    
     57       1763.2    
     58       1767.0    
     59       1771.3    
     60       1772.2    
     61       1777.9    
     62       1809.5    
     63       1818.4    
     64       1835.3    
     65       1843.9    
     66       1844.3    
     67       1849.2    
     68       1900.8    
     69       1905.7    
     70       1937.1    
     71       1938.5    
     72       1949.6    
     73       1953.1    
     74       1966.0    
     75       1978.8    
     76       1983.5    
     77       2002.7    
     78       2014.7    
     79       2030.5    
     80       2033.3    
     81       2036.0    
     82       2043.7    
     83       2047.4    
     84       2047.7    
     85       2050.0    
     86       2053.5    
     87       2078.7    
     88       2080.6    
     89       2088.9    
     90       2095.7    
     91       2102.9    
     92       2108.4    
     93       2111.8    
     94       2112.0    
     95       2134.8    
     96       2138.3    
     97       2149.5    
     98       2159.9    
     99       2182.6    
    100       2187.2    
