# Supplementary material for: Dataset for verification of a vibro-acoustic coupling model and optimized results on sectional geometries of two sealing rubber models
Source: Data Brief. 2020 Jul 18;31:106038. doi: 10.1016/j.dib.2020.106038 (PMC7390845; doi:10.1016/j.dib.2020.106038)
Supplement: Supplementary file 1 [file mmc1.zip › Verification/Coupling_FEM.txt]

MODE NO  REQUENCY         
           (CYCLES/TIME)  
      1       0.0000      
      2       0.0000      
      3       67.134      
      4       96.434      
      5       116.88      
      6       174.11      
      7       178.16      
      8       215.47      
      9       236.76      
     10       265.85      
     11       308.73      
     12       323.90      
     13       334.54      
     14       339.11      
     15       341.33      
     16       353.31      
     17       356.01      
     18       378.51      
     19       437.29      
     20       460.09      
     21       471.66      
     22       485.52      
     23       486.72      
     24       501.93      
     25       517.08      
     26       527.47      
     27       531.26      
     28       535.21      
     29       566.92      
     30       577.01      
     31       593.09      
     32       594.64      
     33       619.74      
     34       620.17      
     35       648.40      
     36       654.31      
     37       658.56      
     38       668.39      
     39       671.92      
     40       680.21      
     41       681.87      
     42       705.76      
     43       706.82      
     44       713.04      
     45       717.66      
     46       746.53      
     47       746.60      
     48       786.43      
     49       788.98      
     50       792.10      
     51       798.66      
     52       814.14      
     53       835.46      
     54       838.02      
     55       847.38      
     56       856.66      
     57       857.65      
     58       865.85      
     59       890.58      
     60       919.39      
     61       927.77      
     62       952.26      
     63       967.10      
     64       971.08      
     65       972.11      
     66       982.83      
     67       987.25      
     68       989.52      
     69       1000.2      
     70       1002.8      
     71       1019.4      
     72       1019.7      
     73       1020.7      
     74       1021.5      
     75       1028.4      
     76       1030.3      
     77       1035.0      
     78       1039.2      
     79       1047.1      
     80       1064.5      
     81       1065.4      
     82       1072.0      
     83       1074.5      
     84       1077.9      
     85       1088.8      
     86       1100.9      
     87       1101.6      
     88       1115.9      
     89       1121.6      
     90       1128.3      
     91       1128.7      
     92       1130.0      
     93       1141.3      
     94       1145.4      
     95       1149.0      
     96       1150.5      
     97       1153.1      
     98       1170.1      
     99       1175.1      
    100       1184.3      
