# Supplementary material for: Dataset for verification of a vibro-acoustic coupling model and optimized results on sectional geometries of two sealing rubber models
Source: Data Brief. 2020 Jul 18;31:106038. doi: 10.1016/j.dib.2020.106038 (PMC7390845; doi:10.1016/j.dib.2020.106038)
Supplement: Supplementary file 1 [file mmc1.zip › Verification/Enclosure_FEM.txt]

 MODE NO   FREQUENCY       
             (CYCLES/TIME) 
       1        0.0000     
       2        309.20     
       3        340.12     
       4        459.57     
       5        485.83     
       6        575.73     
       7        592.88     
       8        618.24     
       9        668.49     
      10        680.02     
      11        705.40     
      12        746.80     
      13        785.88     
      14        835.27     
      15        856.02     
      16        890.39     
      17        918.36     
      18        926.96     
      19        971.03     
      20        987.03     
      21        1018.8     
      22        1019.5     
      23        1028.5     
      24        1038.3     
      25        1045.9     
      26        1065.0     
      27        1073.6     
      28        1099.4     
      29        1128.6     
      30        1148.4     
      31        1150.0     
      32        1169.8     
      33        1184.1     
      34        1191.1     
      35        1198.8     
      36        1223.5     
      37        1235.2     
      38        1246.0     
      39        1280.7     
      40        1285.4     
      41        1326.3     
      42        1334.4     
      43        1340.3     
      44        1358.3     
      45        1368.7     
      46        1375.6     
      47        1382.2     
      48        1392.6     
      49        1405.4     
      50        1408.2     
      51        1438.6     
      52        1441.5     
      53        1455.0     
      54        1457.7     
      55        1473.8     
      56        1487.0     
      57        1488.5     
      58        1490.7     
      59        1493.6     
      60        1500.9     
      61        1524.8     
      62        1533.6     
      63        1542.8     
      64        1566.7     
      65        1567.9     
      66        1579.1     
      67        1579.2     
      68        1598.0     
      69        1603.7     
      70        1603.9     
      71        1614.6     
      72        1616.2     
      73        1632.9     
      74        1641.0     
      75        1651.0     
      76        1666.0     
      77        1668.9     
      78        1680.0     
      79        1683.7     
      80        1693.9     
      81        1696.4     
      82        1706.6     
      83        1710.1     
      84        1716.8     
      85        1721.4     
      86        1723.7     
      87        1751.0     
      88        1754.0     
      89        1763.2     
      90        1772.2     
      91        1774.9     
      92        1789.5     
      93        1798.3     
      94        1803.3     
      95        1818.5     
      96        1830.5     
      97        1844.4     
      98        1848.2     
      99        1849.3     
     100        1849.6     
