# Supplementary material for: Dataset for verification of a vibro-acoustic coupling model and optimized results on sectional geometries of two sealing rubber models
Source: Data Brief. 2020 Jul 18;31:106038. doi: 10.1016/j.dib.2020.106038 (PMC7390845; doi:10.1016/j.dib.2020.106038)
Supplement: Supplementary file 1 [file mmc1.zip › Verification/Modal_frequency_convergence.txt]

N	Panel_a_f1	Panel_b_f1	Enclosure_f2	AirGap_f2
1	67.44993109	97.13700893	310.9435437	340.000000
2	67.44993109	97.13700893	310.9435437	340.4491676
3	67.4174817	97.08555103	308.845009	340.4029875
4	67.41748168	97.08555101	308.845009	339.0277782
5	67.41568257	97.08289401	308.8309724	339.0221477
6	67.4156824	97.08289391	308.8309731	339.000478
7	67.41542376	97.0825201	308.8290735	338.9996737
8	67.41542704	97.08252534	308.8290735	338.9960841
9	67.4153658	97.08243256	308.828641	338.9959047
10	67.41537099	97.08242676	308.8286419	338.9949512
11	67.41534647	97.08240601	308.8285084	338.9949128
12	67.41535513	97.0824016	308.8285083	338.9945555
13	67.41531957	97.08239903	308.8284527	338.9946402
14	67.41534031	97.08239165	308.8284607	338.9944704
15	67.41536475	97.08231929	308.8284143	338.994458
16	67.41531231	97.08237489	308.8284385	338.9944264
17	67.41536391	97.08253793	308.8284087	338.9944342
18	67.4153674	97.08245475	308.8295252	338.994409
19	67.41532821	97.08255584	308.8284198	338.9945317
20	67.41529725	97.08245343	308.8282188	338.9946928
21	67.41530175	97.08237637	308.8285803	338.993835
22	67.41543544	97.08223945	308.828429	338.9944663
23	67.41473221	97.08402143	308.8286795	338.9944506
24	67.41514683	97.08238464	308.8284086	338.9938675
25	67.41541672	97.08308166	308.8284469	338.996372
26	67.41520725	97.08410831	308.8294659	338.9964821
27	67.41460984	97.08323022	308.8285574	338.993775
28	67.41379237	97.08390043	308.8310396	338.9927599
29	67.41536483	97.08202284	308.8281696	338.9937082
30	67.4148395	97.08375433	308.8291132	338.9979111
