# Supplementary material for: Dataset for verification of a vibro-acoustic coupling model and optimized results on sectional geometries of two sealing rubber models
Source: Data Brief. 2020 Jul 18;31:106038. doi: 10.1016/j.dib.2020.106038 (PMC7390845; doi:10.1016/j.dib.2020.106038)
Supplement: Supplementary file 1 [file mmc1.zip › Verification/Panel_a_FEM.txt]

Mode    Frequency     
    1   5.962038E+01  
    2   1.184174E+02  
    3   1.797723E+02  
    4   2.164998E+02  
    5   2.383555E+02  
    6   3.361455E+02  
    7   3.538390E+02  
    8   3.800428E+02  
    9   4.384165E+02  
   10   4.731668E+02  
   11   5.304155E+02  
   12   5.358287E+02  
   13   6.494003E+02  
   14   6.603917E+02  
   15   6.723476E+02  
   16   7.185285E+02  
   17   7.462140E+02  
   18   8.155114E+02  
   19   8.479906E+02  
   20   8.648207E+02  
   21   9.514135E+02  
   22   1.001219E+03  
   23   1.020779E+03  
   24   1.062746E+03  
   25   1.078634E+03  
   26   1.119404E+03  
   27   1.126277E+03  
   28   1.175121E+03  
   29   1.295412E+03  
   30   1.310305E+03  
   31   1.316590E+03  
   32   1.340115E+03  
   33   1.413128E+03  
   34   1.461157E+03  
   35   1.484236E+03  
   36   1.518677E+03  
   37   1.592916E+03  
   38   1.609497E+03  
   39   1.614589E+03  
   40   1.628774E+03  
   41   1.696941E+03  
   42   1.745968E+03  
   43   1.748946E+03  
   44   1.884661E+03  
   45   1.921797E+03  
   46   1.941440E+03  
   47   1.948428E+03  
   48   1.981465E+03  
   49   2.001283E+03  
   50   2.038594E+03  
   51   2.117901E+03  
   52   2.133176E+03  
   53   2.133845E+03  
   54   2.215324E+03  
   55   2.238688E+03  
   56   2.267258E+03  
   57   2.312391E+03  
   58   2.383102E+03  
   59   2.412912E+03  
   60   2.438879E+03  
   61   2.528899E+03  
   62   2.567701E+03  
   63   2.581629E+03  
   64   2.584875E+03  
   65   2.638312E+03  
   66   2.648742E+03  
   67   2.671577E+03  
   68   2.722319E+03  
   69   2.732810E+03  
   70   2.863632E+03  
   71   2.865158E+03  
   72   2.896872E+03  
   73   2.935442E+03  
   74   2.978933E+03  
   75   2.993284E+03  
   76   2.998592E+03  
   77   3.035393E+03  
   78   3.171195E+03  
   79   3.183281E+03  
   80   3.243549E+03  
   81   3.261563E+03  
   82   3.317743E+03  
   83   3.341882E+03  
   84   3.353411E+03  
   85   3.364129E+03  
   86   3.411397E+03  
   87   3.440516E+03  
   88   3.467971E+03  
   89   3.489654E+03  
   90   3.507968E+03  
   91   3.542554E+03  
   92   3.658983E+03  
   93   3.711245E+03  
   94   3.768161E+03  
   95   3.773723E+03  
   96   3.786986E+03  
   97   3.870922E+03  
   98   3.882214E+03  
   99   3.917501E+03  
  100   3.926539E+03  
