# Supplementary material for: Dataset for verification of a vibro-acoustic coupling model and optimized results on sectional geometries of two sealing rubber models
Source: Data Brief. 2020 Jul 18;31:106038. doi: 10.1016/j.dib.2020.106038 (PMC7390845; doi:10.1016/j.dib.2020.106038)
Supplement: Supplementary file 1 [file mmc1.zip › Verification/Panel_b_FEM.txt]

 Mode    Frequency     
     1   8.935875E+01  
     2   1.774661E+02  
     3   2.695019E+02  
     4   3.244870E+02  
     5   3.571512E+02  
     6   5.035591E+02  
     7   5.303081E+02  
     8   5.696534E+02  
     9   6.568855E+02  
    10   7.087379E+02  
    11   7.948191E+02  
    12   8.025306E+02  
    13   9.725783E+02  
    14   9.895272E+02  
    15   1.006704E+03  
    16   1.076308E+03  
    17   1.117901E+03  
    18   1.221121E+03  
    19   1.269383E+03  
    20   1.294938E+03  
    21   1.424092E+03  
    22   1.499416E+03  
    23   1.528762E+03  
    24   1.590457E+03  
    25   1.615016E+03  
    26   1.675659E+03  
    27   1.685258E+03  
    28   1.758892E+03  
    29   1.939202E+03  
    30   1.960494E+03  
    31   1.969771E+03  
    32   2.004565E+03  
    33   2.114570E+03  
    34   2.186897E+03  
    35   2.219878E+03  
    36   2.272532E+03  
    37   2.381890E+03  
    38   2.407145E+03  
    39   2.415336E+03  
    40   2.437075E+03  
    41   2.537029E+03  
    42   2.611477E+03  
    43   2.615388E+03  
    44   2.817068E+03  
    45   2.872739E+03  
    46   2.902376E+03  
    47   2.911862E+03  
    48   2.963369E+03  
    49   2.992826E+03  
    50   3.048286E+03  
    51   3.166166E+03  
    52   3.187391E+03  
    53   3.189868E+03  
    54   3.309899E+03  
    55   3.344239E+03  
    56   3.388169E+03  
    57   3.455243E+03  
    58   3.559288E+03  
    59   3.606218E+03  
    60   3.643229E+03  
    61   3.778401E+03  
    62   3.833979E+03  
    63   3.857508E+03  
    64   3.860161E+03  
    65   3.941607E+03  
    66   3.955053E+03  
    67   3.988320E+03  
    68   4.065504E+03  
    69   4.081808E+03  
    70   4.276990E+03  
    71   4.278145E+03  
    72   4.323601E+03  
    73   4.380869E+03  
    74   4.447917E+03  
    75   4.467607E+03  
    76   4.474329E+03  
    77   4.530645E+03  
    78   4.732891E+03  
    79   4.748783E+03  
    80   4.839311E+03  
    81   4.868534E+03  
    82   4.951716E+03  
    83   4.984665E+03  
    84   5.004855E+03  
    85   5.017117E+03  
    86   5.090373E+03  
    87   5.131968E+03  
    88   5.174428E+03  
    89   5.204108E+03  
    90   5.230465E+03  
    91   5.284527E+03  
    92   5.457116E+03  
    93   5.534193E+03  
    94   5.616456E+03  
    95   5.624960E+03  
    96   5.645100E+03  
    97   5.768469E+03  
    98   5.789499E+03  
    99   5.839365E+03  
   100   5.852952E+03  
